# Supplementary material for: Transcriptome Signatures Reveal Rapid Induction of Immune-Responsive Genes in Human Memory CD8+ T Cells
Source: Sci Rep. 2016 May 31;6:27005. doi: 10.1038/srep27005 (PMC4886650; doi:10.1038/srep27005)
Supplement: Supplementary Table S2 [file srep27005-s2.xls]

## Sheet: Differential_genes_0hr
			Intensity												Fold Change
GeneSymbol	Description	RefSeqAccession	N0h_1	N0h_2	M0h_1	M0h_2	N4h_1	N4h_2	M4h_1	M4h_2	N24h_1	N24h_2	M24h_1	M24h_2	M0h_1/N0h_1	M0h_2/N0h_2
ITPRIPL2	Homo sapiens inositol 1,4,5-trisphosphate receptor interacting protein-like 2 (ITPRIPL2), transcript variant 1, mRNA [NM_001034841]	NM_001034841	1.29267	1.35732	7.57967	7.2324	2.87396	4.5581	9.79052	9.83092	1.94462	3.18579	10.8815	10.1727	78.0862	58.6916
VASH1	Homo sapiens vasohibin 1 (VASH1), mRNA [NM_014909]	NM_014909	7.80323	9.04761	11.6591	10.8199	6.38853	7.37118	10.323	9.26935	7.36483	8.64338	8.35958	8.32091	14.4789	3.41586
IFNG	Homo sapiens interferon, gamma (IFNG), mRNA [NM_000619]	NM_000619	1.92877	2.74644	8.05059	7.17437	12.5299	14.698	16.738	16.7935	10.6241	11.8607	15.1765	15.0311	69.6387	21.5249
HLA-DRB1	Homo sapiens major histocompatibility complex, class II, DR beta 1 (HLA-DRB1), mRNA [NM_002124]	NM_002124	7.41542	7.83931	13.2899	12.56	7.665	8.87842	13.7161	12.9116	8.03563	9.48444	13.211	11.7339	58.6664	26.3676
ADRB2	Homo sapiens adrenergic, beta-2-, receptor, surface (ADRB2), mRNA [NM_000024]	NM_000024	5.09119	6.6466	10.8022	11.5861	5.41922	5.98603	11.2842	11.2555	2.93997	3.85336	9.61125	8.72572	52.3813	30.6865
FASLG	Homo sapiens Fas ligand (TNF superfamily, member 6) (FASLG), mRNA [NM_000639]	NM_000639	4.14588	4.39186	11.9281	11.4151	10.7427	10.9544	14.319	15.1478	8.39659	9.31425	13.3922	12.5024	220.125	130.076
BLK	Homo sapiens B lymphoid tyrosine kinase (BLK), mRNA [NM_001715]	NM_001715	4.48834	2.73722	8.80411	7.14193	3.10834	1.61026	6.88702	3.87566	2.7208	1.3583	6.59367	4.39007	19.9149	21.1811
RGAG4	Homo sapiens retrotransposon gag domain containing 4 (RGAG4), mRNA [NM_001024455]	NM_001024455	1.79692	4.10477	7.3732	7.82015	1.50152	2.01892	7.14405	6.28653	1.29701	1.37343	5.43596	6.1753	47.712	13.1354
JUN	Homo sapiens jun proto-oncogene (JUN), mRNA [NM_002228]	NM_002228	12.6251	13.0243	14.5671	14.7856	12.6805	12.6346	13.5978	13.5026	10.4842	10.7065	13.2021	12.8224	3.84242	3.38987
RXRA	Homo sapiens retinoid X receptor, alpha (RXRA), mRNA [NM_002957]	NM_002957	4.95169	5.03346	7.25329	6.62843	3.8055	4.21855	5.61845	5.95091	5.48015	7.187	6.60476	7.93464	4.93004	3.02088
RAB3D	Homo sapiens RAB3D, member RAS oncogene family (RAB3D), mRNA [NM_004283]	NM_004283	4.61552	3.70094	6.29626	6.06841	4.76298	4.41141	6.40414	5.96041	7.12503	7.3868	6.15663	6.97796	3.20593	5.16033
HLA-DRB5	Homo sapiens major histocompatibility complex, class II, DR beta 5 (HLA-DRB5), mRNA [NM_002125]	NM_002125	5.98827	6.65903	12.8452	11.7637	6.57833	8.30338	13.1805	12.3451	7.17081	9.1054	12.5012	11.0641	115.915	34.407
CLSTN3	Homo sapiens calsyntenin 3 (CLSTN3), mRNA [NM_014718]	NM_014718	2.98193	4.44396	6.57931	6.75648	2.6408	3.07669	6.5232	5.46299	3.20723	3.27276	6.38178	5.96908	12.1037	4.9675
LTF	Homo sapiens lactotransferrin (LTF), transcript variant 1, mRNA [NM_002343]	NM_002343	1.38993	1.48663	4.24675	4.73715	1.43979	1.50029	3.82455	1.03467	1.21135	1.38264	1.19479	1.17419	7.24414	9.51712
TOX	Homo sapiens thymocyte selection-associated high mobility group box (TOX), mRNA [NM_014729]	NM_014729	4.09477	2.74008	8.61223	8.27227	4.06606	2.75425	9.12809	8.30909	2.91291	1.36046	7.42286	7.60829	22.9029	46.2758
C22orf36	Homo sapiens chromosome 22 open reading frame 36 (C22orf36), mRNA [NM_207644]	NM_207644	1.2247	1.2156	4.02373	2.9236	1.30448	1.82487	3.10055	3.63696	3.40586	4.36537	5.03379	5.24058	6.9597	3.26707
CTSW	Homo sapiens cathepsin W (CTSW), mRNA [NM_001335]	NM_001335	7.72003	3.57822	10.3166	7.60459	6.4029	3.46334	10.0533	6.99012	7.56382	2.66452	10.6769	5.64391	6.04833	16.2952
MBOAT1	Homo sapiens membrane bound O-acyltransferase domain containing 1 (MBOAT1), mRNA [NM_001080480]	NM_001080480	5.41885	6.83883	9.42532	8.84447	5.35297	5.70144	8.28514	7.95652	5.99673	6.52764	6.7885	7.18851	16.0718	4.01566
MXRA7	Homo sapiens matrix-remodelling associated 7 (MXRA7), transcript variant 2, mRNA [NM_001008529]	NM_001008529	3.63484	3.3999	7.73125	6.72341	3.27989	3.989	6.89144	6.38656	3.23574	2.98875	6.3148	5.20882	17.1058	10.011
KIT	Homo sapiens v-kit Hardy-Zuckerman 4 feline sarcoma viral oncogene homolog (KIT), transcript variant 1, mRNA [NM_000222]	NM_000222	2.49958	3.44022	6.12109	5.54122	1.07435	0.980104	3.68245	1.65066	0.927696	1.52843	4.90556	1.29507	12.3079	4.29005
LILRA4	Homo sapiens leukocyte immunoglobulin-like receptor, subfamily A (with TM domain), member 4 (LILRA4), mRNA [NM_012276]	NM_012276	3.67873	2.1631	5.32462	4.91922	3.14555	2.89557	5.18343	5.26414	2.23492	2.59656	5.09887	4.78784	3.12942	6.75577
CXCR2P1	Homo sapiens chemokine (C-X-C motif) receptor 2 pseudogene 1 (CXCR2P1), non-coding RNA [NR_002712]	NR_002712	2.04594	1.18774	4.20077	5.18407	1.27664	1.98265	4.04687	4.18094	1.22793	2.18157	3.17339	3.28598	4.45315	15.9594
ARID5B	Homo sapiens AT rich interactive domain 5B (MRF1-like) (ARID5B), mRNA [NM_032199]	NM_032199	2.81559	2.14342	5.63126	4.81931	4.12955	5.16843	9.13052	9.31962	5.40016	5.2292	7.68504	8.10257	7.04049	6.39031
ZMIZ1	Homo sapiens zinc finger, MIZ-type containing 1 (ZMIZ1), mRNA [NM_020338]	NM_020338	8.00377	7.45111	10.9207	10.7165	9.36434	9.60196	10.51	10.8469	9.44696	9.44992	11.0497	10.8616	7.5525	9.61577
TF	Homo sapiens transferrin (TF), mRNA [NM_001063]	NM_001063	4.31211	3.04199	6.20322	6.07051	3.49166	2.51046	5.58711	4.93639	1.24061	1.43691	4.03568	2.44199	3.70922	8.15973
CCDC74B	Homo sapiens coiled-coil domain containing 74B (CCDC74B), mRNA [NM_207310]	NM_207310	7.17198	6.47593	9.67674	8.97889	5.61187	4.72509	7.87596	7.29333	6.47773	6.40555	4.52847	5.00433	5.67553	5.66848
GPR27	G protein-coupled receptor 27 [Source:HGNC Symbol;Acc:4482] [ENST00000304411]		4.28276	4.14365	9.22534	9.82042	4.92286	4.99643	8.64666	8.54127	6.7583	6.71831	9.23893	9.59821	30.7513	51.1536
NEK6	Homo sapiens NIMA (never in mitosis gene a)-related kinase 6 (NEK6), transcript variant 2, mRNA [NM_014397]	NM_014397	4.64234	4.03868	6.78453	6.67075	5.33796	6.02932	7.217	7.54142	7.77782	7.8212	7.66034	9.03183	4.41432	6.19913
FANCA	Homo sapiens Fanconi anemia, complementation group A (FANCA), transcript variant 1, mRNA [NM_000135]	NM_000135	3.75411	3.82512	5.51738	5.62207	4.37548	3.71179	5.5596	4.70471	7.96276	7.92453	6.29399	6.44882	3.39467	3.47484
PSTPIP1	Homo sapiens proline-serine-threonine phosphatase interacting protein 1 (PSTPIP1), mRNA [NM_003978]	NM_003978	11.0545	11.4872	13.5367	13.2854	10.2041	10.1956	12.4262	11.9296	10.9234	11.3418	12.8624	12.413	5.58728	3.47793
GLCCI1	Homo sapiens glucocorticoid induced transcript 1 (GLCCI1), mRNA [NM_138426]	NM_138426	12.2811	12.651	14.9674	14.5388	11.731	10.7994	12.8996	12.0504	10.427	10.2861	12.1259	10.9575	6.43664	3.7006
CTSC	Homo sapiens cathepsin C (CTSC), transcript variant 2, mRNA [NM_148170]	NM_148170	8.41	8.43796	11.3468	11.4716	9.03142	9.38938	13.1438	13.1128	9.65728	9.63616	11.6099	11.1848	7.65725	8.18885
JAKMIP2	Homo sapiens janus kinase and microtubule interacting protein 2 (JAKMIP2), mRNA [NM_014790]	NM_014790	3.36513	4.82626	8.64016	9.143	2.70176	3.20374	8.02974	7.69987	4.24181	5.1679	7.91081	8.0523	38.7207	19.9282
ITGAM	Homo sapiens integrin, alpha M (complement component 3 receptor 3 subunit) (ITGAM), transcript variant 2, mRNA [NM_000632]	NM_000632	4.00471	3.05493	7.09978	7.65162	3.97334	4.1654	6.86234	7.46074	3.20565	3.5557	6.88329	6.41708	8.54493	24.1958
RGS3	Homo sapiens regulator of G-protein signaling 3 (RGS3), transcript variant 3, mRNA [NM_017790]	NM_017790	2.89182	2.5197	6.51139	6.29095	1.85725	4.43576	6.14405	6.0181	4.7926	5.03702	6.39809	5.22569	12.2913	13.654
CMTM2	Homo sapiens CKLF-like MARVEL transmembrane domain containing 2 (CMTM2), transcript variant 1, mRNA [NM_144673]	NM_144673	1.60718	1.21659	4.69053	3.12331	1.27741	1.28193	2.73523	1.31379	1.83583	1.42114	1.92313	1.41172	8.47582	3.74956
ITGAV	Homo sapiens integrin, alpha V (vitronectin receptor, alpha polypeptide, antigen CD51) (ITGAV), transcript variant 1, mRNA [NM_002210]	NM_002210	7.36543	6.65959	9.25469	8.48249	6.74178	6.63045	9.0564	8.62369	7.29674	7.30925	8.4982	8.45239	3.70444	3.53791
FAM110C	Homo sapiens family with sequence similarity 110, member C (FAM110C), mRNA [NM_001077710]	NM_001077710	3.67062	1.91955	6.13317	6.22454	3.85698	3.44618	4.95646	5.65683	1.21223	2.82832	3.5094	5.67508	5.51191	19.7666
FRMD4B	Homo sapiens FERM domain containing 4B (FRMD4B), mRNA [NM_015123]	NM_015123	2.40135	1.29337	5.59235	4.91498	3.18763	4.2324	7.92423	8.90281	3.15879	4.20539	7.47591	8.25201	9.13244	12.3087
TNF	Homo sapiens tumor necrosis factor (TNF), mRNA [NM_000594]	NM_000594	3.62132	3.71258	7.11114	6.76782	11.642	12.1115	13.566	14.7187	9.92893	10.4506	11.9	11.9524	11.2342	8.31225
NKG7	Homo sapiens natural killer cell group 7 sequence (NKG7), mRNA [NM_005601]	NM_005601	9.37118	10.4812	16.1579	15.9894	9.95522	11.7663	16.6103	16.6253	10.1254	11.6425	17.0325	16.6253	110.406	45.5139
SGCE	Homo sapiens sarcoglycan, epsilon (SGCE), transcript variant 2, mRNA [NM_003919]	NM_003919	2.27105	2.0713	3.91261	6.69619	1.45646	1.51367	3.75893	6.32145	1.25288	1.25995	3.71501	6.9199	3.12002	24.6734
NUAK1	Homo sapiens NUAK family, SNF1-like kinase, 1 (NUAK1), mRNA [NM_014840]	NM_014840	3.05668	4.36418	10.4131	11.2022	2.75011	3.62635	8.10744	9.47672	1.31361	1.21236	8.82572	8.4942	163.867	114.405
LYN	Homo sapiens v-yes-1 Yamaguchi sarcoma viral related oncogene homolog (LYN), transcript variant 1, mRNA [NM_002350]	NM_002350	2.51891	2.89242	8.24891	8.59075	2.01379	1.94596	7.59354	7.02852	3.5896	3.08778	9.12956	8.76699	53.0766	51.9241
RHOC	Homo sapiens ras homolog gene family, member C (RHOC), transcript variant 1, mRNA [NM_175744]	NM_175744	7.29889	7.53695	11.2415	10.5117	8.35021	8.89352	11.2968	11.0461	8.5281	9.19607	11.7175	11.5535	15.3762	7.86144
PTK2B	Homo sapiens PTK2B protein tyrosine kinase 2 beta (PTK2B), transcript variant 1, mRNA [NM_173174]	NM_173174	7.2364	7.84238	9.92791	9.85721	7.9185	8.34054	9.42074	9.02659	8.53419	8.64314	8.44624	8.00098	6.45986	4.04133
PRELID2	Homo sapiens PRELI domain containing 2 (PRELID2), transcript variant 3, mRNA [NM_138492]	NM_138492	1.18158	1.14282	4.16505	4.07851	1.23838	1.2223	2.91244	3.09649	1.17618	1.43979	4.15713	4.01559	7.90886	7.65122
ITGB1	Homo sapiens integrin, beta 1 (fibronectin receptor, beta polypeptide, antigen CD29 includes MDF2, MSK12) (ITGB1), transcript variant 1E, mRNA [NM_133376]	NM_133376	7.42313	7.89325	9.75576	10.1572	7.33936	7.39748	9.71203	9.79114	6.76322	7.03213	9.39932	9.07415	5.03726	4.8029
CKAP2	Homo sapiens cytoskeleton associated protein 2 (CKAP2), transcript variant 1, mRNA [NM_018204]	NM_018204	2.76586	2.26633	6.00358	5.54295	1.28267	1.29779	1.10794	0.98532	3.50573	1.71971	1.25343	1.07132	9.43299	9.69078
S1PR5	Homo sapiens sphingosine-1-phosphate receptor 5 (S1PR5), transcript variant 1, mRNA [NM_030760]	NM_030760	1.21334	2.18116	8.90386	7.9743	1.30083	1.32859	7.68504	6.06783	1.09898	1.29701	7.01387	5.43744	206.575	55.4509
CD8A	Homo sapiens CD8a molecule (CD8A), transcript variant 1, mRNA [NM_001768]	NM_001768	13.4932	13.9746	16.1227	16.1297	13.8621	14.1652	16.4027	15.9187	15.0197	15.3464	15.9229	15.8674	6.18802	4.45379
MYO1F	Homo sapiens myosin IF (MYO1F), mRNA [NM_012335]	NM_012335	6.73607	9.12956	13.1128	13.7946	5.60626	6.44534	12.1471	11.9583	5.72264	7.11684	11.521	10.8538	83.0973	25.3699
PDE4B	Homo sapiens phosphodiesterase 4B, cAMP-specific (PDE4B), transcript variant d, mRNA [NM_001037341]	NM_001037341	10.699	9.80912	12.5964	11.7243	12.4438	11.6673	13.2657	12.4492	9.69277	9.65257	11.2812	11.4734	3.72529	3.77159
LTK	Homo sapiens leukocyte receptor tyrosine kinase (LTK), transcript variant 1, mRNA [NM_002344]	NM_002344	4.2773	5.03194	9.53463	9.68224	2.43344	3.59383	7.86295	7.81051	2.41269	2.17124	8.3488	6.1708	38.2483	25.1119
F8	Homo sapiens coagulation factor VIII, procoagulant component (F8), transcript variant 1, mRNA [NM_000132]	NM_000132	3.67827	3.97841	5.70013	6.28558	3.65114	3.98228	5.69862	5.73816	5.00982	5.40956	6.49893	5.99076	4.06106	4.94912
PRSS35	Homo sapiens protease, serine, 35 (PRSS35), transcript variant 2, mRNA [NM_153362]	NM_153362	1.18363	3.31315	6.91402	7.56909	1.26876	2.12328	6.56011	6.04395	1.09356	1.31887	3.27181	1.67526	53.0905	19.1058
STOM	Homo sapiens stomatin (STOM), transcript variant 2, mRNA [NM_198194]	NM_198194	9.82987	10.655	11.8401	12.3166	10.2804	10.2252	13.4452	12.8651	10.0379	9.90814	10.2229	10.7034	4.02851	3.1636
PLG	Homo sapiens plasminogen (PLG), transcript variant 1, mRNA [NM_000301]	NM_000301	1.16719	1.12207	4.28364	3.22549	1.22096	1.20422	6.44567	6.63928	1.15067	1.40859	3.74979	3.58022	8.67249	4.29728
SIT1	Homo sapiens signaling threshold regulating transmembrane adaptor 1 (SIT1), mRNA [NM_014450]	NM_014450	7.46973	7.89369	9.52895	10.3976	6.50689	6.58337	9.21207	9.42223	9.01423	10.8044	10.7774	10.5844	4.1676	5.67234
TTC38	Homo sapiens tetratricopeptide repeat domain 38 (TTC38), mRNA [NM_017931]	NM_017931	4.79078	5.39891	7.99743	9.03273	4.11154	4.59886	7.10045	6.71802	5.8419	6.15266	7.84377	7.84868	9.23208	12.4134
CCR5	Homo sapiens chemokine (C-C motif) receptor 5 (CCR5), transcript variant A, mRNA [NM_000579]	NM_000579	6.93999	8.69343	13.6058	13.7568	6.59492	7.98537	14.5923	14.1101	6.81847	7.312	13.3139	12.3713	101.534	33.4366
CISH	Homo sapiens cytokine inducible SH2-containing protein (CISH), transcript variant 2, mRNA [NM_145071]	NM_145071	4.15921	4.20447	6.43025	7.09536	8.16804	10.246	9.6085	10.1082	9.03829	9.41136	8.69108	9.03668	4.82672	7.41726
JAG2	Homo sapiens jagged 2 (JAG2), transcript variant 1, mRNA [NM_002226]	NM_002226	1.45731	1.54024	4.60761	4.02209	3.25079	2.66021	1.27557	2.64038	5.42225	4.77522	1.41899	2.86474	8.87841	5.58616
LOC100131117	Homo sapiens hypothetical LOC100131117 (LOC100131117), non-coding RNA [NR_038993]	NR_038993	1.33702	3.38982	7.79555	7.44956	2.98251	3.63244	7.84238	6.77762	2.66117	5.25043	8.73748	6.90044	87.9448	16.6764
CCL20	Homo sapiens chemokine (C-C motif) ligand 20 (CCL20), transcript variant 1, mRNA [NM_004591]	NM_004591	4.42703	2.1887	9.02986	7.04039	9.87026	9.06238	13.3729	12.3564	7.24958	6.57862	9.92158	9.36993	24.2991	28.8738
SLC7A5	Homo sapiens solute carrier family 7 (amino acid transporter light chain, L system), member 5 (SLC7A5), mRNA [NM_003486]	NM_003486	9.60158	9.68755	11.5685	11.4426	13.3385	13.6221	11.9458	13.0463	11.806	12.11	12.0128	11.8713	3.90924	3.37544
HLA-DRB3	Homo sapiens major histocompatibility complex, class II, DR beta 3 (HLA-DRB3), mRNA [NM_022555]	NM_022555	5.24544	5.68797	10.926	10.3384	5.75191	7.18018	11.4628	10.8556	6.15029	7.33068	11.0252	9.5654	51.2869	25.1141
OSBPL7	Homo sapiens oxysterol binding protein-like 7 (OSBPL7), transcript variant 1, mRNA [NM_145798]	NM_145798	3.7965	4.47311	8.25043	6.93968	1.97236	3.25585	5.01968	4.20969	2.32317	3.13716	3.37083	3.01986	21.9162	5.52729
FAM102B	Homo sapiens family with sequence similarity 102, member B (FAM102B), mRNA [NM_001010883]	NM_001010883	9.44992	9.81853	12.0635	11.7945	8.86848	8.55483	11.061	10.7481	8.23923	8.00133	9.84748	9.43002	6.12003	3.93405
PLA2G16	phospholipase A2, group XVI [Source:HGNC Symbol;Acc:17825] [ENST00000323646]		3.50728	4.01559	8.00266	7.93238	2.97289	3.21223	6.06254	5.35537	2.75613	3.31543	5.11234	5.0871	22.5551	15.1033
LPA	Homo sapiens lipoprotein, Lp(a) (LPA), mRNA [NM_005577]	NM_005577	3.24583	2.89757	4.95646	4.83242	2.6799	2.79114	7.24007	7.45908	3.28598	3.99512	4.96003	4.79304	3.27305	3.82337
AIM2	Homo sapiens absent in melanoma 2 (AIM2), mRNA [NM_004833]	NM_004833	5.894	6.87322	10.0715	9.17107	5.31977	7.25357	9.71413	9.90553	5.20882	6.85858	9.5561	11.7642	18.0945	4.91722
HLA-DQA2	Homo sapiens major histocompatibility complex, class II, DQ alpha 2 (HLA-DQA2), mRNA [NM_020056]	NM_020056	2.49226	1.47902	9.02234	6.5293	3.32931	3.26968	9.35121	7.92908	2.55796	2.0534	8.63253	6.48132	92.4165	33.135
CPNE5	Homo sapiens copine V (CPNE5), mRNA [NM_020939]	NM_020939	4.55625	4.60042	8.89296	7.64305	3.68679	3.06349	7.32533	6.53102	4.82218	5.78166	5.57269	4.85989	20.2061	8.23992
CDKN2A	Homo sapiens cyclin-dependent kinase inhibitor 2A (melanoma, p16, inhibits CDK4) (CDKN2A), transcript variant 3, mRNA [NM_058197]	NM_058197	0.86775	2.28473	6.61785	6.11923	1.0196	1.90741	6.5226	5.46811	2.50203	3.14037	7.42024	6.4727	53.8211	14.2659
CD5	Homo sapiens CD5 molecule, mRNA (cDNA clone MGC:34370 IMAGE:5228913), complete cds. [BC027901]		10.3546	10.2806	12.3857	12.1234	10.2945	10.4211	11.3996	10.4761	11.1368	11.4221	11.6848	11.0801	4.0869	3.58705
NCS1	Homo sapiens neuronal calcium sensor 1 (NCS1), transcript variant 1, mRNA [NM_014286]	NM_014286	4.33596	1.22378	9.73438	6.75609	11.4002	11.2325	11.2637	11.1711	9.06467	9.30471	11.4177	11.3399	42.1779	46.2796
ITGB2	Homo sapiens integrin, beta 2 (complement component 3 receptor 3 and 4 subunit) (ITGB2), transcript variant 1, mRNA [NM_000211]	NM_000211	9.48358	9.40469	11.3617	11.6995	9.48573	9.92608	10.5742	10.8103	11.3525	11.5477	11.4485	11.2735	3.67587	4.90688
ACTN4	Homo sapiens actinin, alpha 4 (ACTN4), mRNA [NM_004924]	NM_004924	7.00603	7.09687	10.0893	10.0401	7.16594	7.53899	10.6646	10.4404	7.98846	7.79256	10.3674	10.0223	8.47537	7.69148
ITM2C	Homo sapiens integral membrane protein 2C (ITM2C), transcript variant 1, mRNA [NM_030926]	NM_030926	5.2904	6.56118	7.39043	8.30168	5.49814	6.5553	7.66089	7.93464	7.10985	7.16319	7.10517	7.95538	4.28717	3.34151
CCR1	Homo sapiens chemokine (C-C motif) receptor 1 (CCR1), mRNA [NM_001295]	NM_001295	1.11504	1.1625	5.3464	4.5922	1.20118	1.19622	7.96508	6.52435	1.03938	1.14541	8.48669	8.17242	18.783	10.7756
RDH10	Homo sapiens retinol dehydrogenase 10 (all-trans) (RDH10), mRNA [NM_172037]	NM_172037	4.21354	3.75369	7.02338	6.69781	4.28399	4.76462	8.67761	8.89296	5.45384	6.15984	9.89229	9.6377	7.01211	7.6961
ARPC5L	Homo sapiens actin related protein 2/3 complex, subunit 5-like (ARPC5L), mRNA [NM_030978]	NM_030978	11.0181	11.0252	12.6617	12.6864	11.2655	12.0128	13.091	12.8452	12.2546	12.1612	12.552	12.6286	3.12448	3.16273
DHRS2	Homo sapiens dehydrogenase/reductase (SDR family) member 2 (DHRS2), transcript variant 1, mRNA [NM_182908]	NM_182908	1.40704	1.44359	5.53485	6.84572	1.48394	1.53822	4.34681	4.91704	1.91431	2.28321	2.72385	4.36287	17.4822	42.2866
TNFAIP3	Homo sapiens tumor necrosis factor, alpha-induced protein 3 (TNFAIP3), mRNA [NM_006290]	NM_006290	11.4633	10.8507	13.6295	13.2583	12.0006	12.1384	12.8324	13.0509	10.5026	10.8453	12.8889	12.2751	4.48837	5.30617
DUSP2	Homo sapiens dual specificity phosphatase 2 (DUSP2), mRNA [NM_004418]	NM_004418	7.53758	7.54306	10.7901	9.44321	12.9068	13.4272	12.584	13.2854	11.6164	12.0251	12.3625	11.8258	9.5304	3.73252
ZEB2	Homo sapiens zinc finger E-box binding homeobox 2 (ZEB2), transcript variant 1, mRNA [NM_014795]	NM_014795	4.22744	4.31156	10.1291	9.76127	7.35162	7.24213	10.9162	11.0851	6.16575	6.46764	10.3777	10.4096	59.7837	43.7045
PLCB3	Homo sapiens phospholipase C, beta 3 (phosphatidylinositol-specific) (PLCB3), transcript variant 1, mRNA [NM_000932]	NM_000932	1.23541	2.24575	4.80088	4.93013	2.27942	3.35149	3.388	3.67487	3.75524	3.97973	4.47644	3.98228	11.839	6.42804
LOC100506171	PREDICTED: Homo sapiens hypothetical LOC100506171 (LOC100506171), partial miscRNA [XR_109263]	XR_109263	3.48454	3.83414	5.22281	6.42874	3.85933	3.92191	4.0849	4.88797	6.23185	6.42255	6.51354	6.33312	3.33634	6.04022
NR4A3	Homo sapiens nuclear receptor subfamily 4, group A, member 3 (NR4A3), transcript variant 3, mRNA [NM_173200]	NM_173200	6.98423	4.51591	9.00567	6.79802	15.0235	14.1888	14.7682	14.8983	12.8954	13.267	14.5923	13.6988	4.0599	4.86387
CYBA	Homo sapiens cytochrome b-245, alpha polypeptide (CYBA), mRNA [NM_000101]	NM_000101	11.5163	12.7838	13.5327	14.4293	10.7938	11.7783	13.6889	13.5444	11.5469	12.1791	12.7142	12.3325	4.04581	3.12841
PIK3CG	Homo sapiens phosphoinositide-3-kinase, catalytic, gamma polypeptide (PIK3CG), mRNA [NM_002649]	NM_002649	5.78166	4.70027	8.4104	7.86597	5.29143	3.96223	7.59603	7.34824	5.49577	5.42381	8.42662	8.33046	6.18489	8.97369
TPM1	Homo sapiens tropomyosin 1 (alpha) (TPM1), transcript variant 5, mRNA [NM_000366]	NM_000366	3.77336	4.48798	6.34077	6.76222	2.90355	2.89857	4.07664	4.18282	5.41604	5.62531	3.6742	5.08989	5.92746	4.83741
DOK2	Homo sapiens docking protein 2, 56kDa (DOK2), mRNA [NM_003974]	NM_003974	6.36147	6.34967	9.76567	9.70939	8.4797	8.74956	9.18062	9.30556	9.26835	9.30771	9.9432	9.63935	10.5869	10.2655
RORC	Homo sapiens RAR-related orphan receptor C (RORC), transcript variant 1, mRNA [NM_005060]	NM_005060	1.0895	1.11185	4.45179	4.5581	1.1689	2.02027	5.61716	6.13815	1.02454	1.12884	5.61091	4.89595	10.2837	10.8999
FGF22	fibroblast growth factor 22 [Source:HGNC Symbol;Acc:3679] [ENST00000166133]		2.79961	3.5202	5.59813	5.75911	2.77543	3.79691	3.24823	3.19243	1.99598	1.10356	2.67327	1.39217	6.95726	4.72042
FAM129A	Homo sapiens family with sequence similarity 129, member A (FAM129A), transcript variant 2, mRNA [NM_052966]	NM_052966	4.70003	4.79304	8.67031	8.27204	4.8776	4.95017	9.03432	8.64338	4.86778	4.49578	9.40817	8.36249	15.6738	11.1502
C15orf62	Homo sapiens chromosome 15 open reading frame 62 (C15orf62), mRNA [NM_001130448]	NM_001130448	3.72952	3.77981	6.98505	6.49867	2.40918	2.68835	4.55896	3.92536	2.83605	2.10951	2.3413	1.27601	9.55023	6.58356
CST7	Homo sapiens cystatin F (leukocystatin) (CST7), mRNA [NM_003650]	NM_003650	5.63075	6.90316	12.5306	12.3671	7.44992	9.27438	13.0092	12.7615	7.94622	9.03183	13.0595	11.9079	119.413	44.1379
ABCA2	Homo sapiens ATP-binding cassette, sub-family A (ABC1), member 2 (ABCA2), transcript variant 1, mRNA [NM_001606]	NM_001606	4.47714	5.52619	6.63581	8.46644	3.45129	5.13268	6.54826	7.68032	4.66411	4.79771	7.04878	7.07979	4.46504	7.67544
PARVB	Homo sapiens parvin, beta (PARVB), transcript variant 1, mRNA [NM_001003828]	NM_001003828	3.19376	0.996474	5.22882	4.04575	4.45971	2.34262	6.12203	4.99381	7.81782	6.92682	9.13855	7.97841	4.09841	8.27798
SLC25A24	Homo sapiens solute carrier family 25 (mitochondrial carrier; phosphate carrier), member 24 (SLC25A24), nuclear gene encoding mitochondrial protein, transcript variant 2, mRNA [NM_213651]	NM_213651	7.69704	8.04178	9.94906	9.92502	7.27999	6.98791	9.69151	9.38237	7.98579	8.15178	9.53988	9.83366	4.76348	3.68902
PODXL	Homo sapiens podocalyxin-like (PODXL), transcript variant 1, mRNA [NM_001018111]	NM_001018111	3.58754	4.66862	7.87038	7.14496	3.57177	4.27068	7.12299	5.60319	6.37636	6.35413	5.79953	5.9893	19.4655	5.56483
CD226	Homo sapiens CD226 molecule (CD226), mRNA [NM_006566]	NM_006566	4.39432	5.65911	7.4682	8.5748	7.54142	8.98765	11.3229	11.8001	8.03838	8.68302	10.4937	11.2603	8.42036	7.5459
KHDC1	Homo sapiens KH homology domain containing 1 (KHDC1), mRNA [NM_030568]	NM_030568	3.64283	4.48963	5.64247	6.25412	2.82142	1.114	5.22569	4.32291	5.95672	5.66162	5.92226	5.72677	3.99898	3.39754
PRDM1	Homo sapiens PR domain containing 1, with ZNF domain (PRDM1), transcript variant 1, mRNA [NM_001198]	NM_001198	1.07774	1.39554	8.53677	7.35016	3.88613	6.0149	11.2103	11.2185	4.66125	6.25362	11.348	11.248	175.95	62.0181
VMO1	Homo sapiens vitelline membrane outer layer 1 homolog (chicken) (VMO1), transcript variant 1, mRNA [NM_182566]	NM_182566	3.54989	1.84658	5.68993	4.70642	1.42057	1.1182	5.84638	3.85059	1.92915	1.07619	3.95348	3.00324	4.40773	7.25936
SPINT1	Homo sapiens serine peptidase inhibitor, Kunitz type 1 (SPINT1), transcript variant 1, mRNA [NM_181642]	NM_181642	1.09149	0.963651	4.46699	4.28539	4.01023	5.397	6.57544	7.11055	6.05491	6.08634	8.24003	8.49303	10.3784	9.99866
TMCC3	Homo sapiens transmembrane and coiled-coil domain family 3 (TMCC3), mRNA [NM_020698]	NM_020698	4.6782	4.21521	8.0041	7.70683	3.93551	4.12329	7.97271	7.26664	4.16854	4.42621	6.56055	6.28027	10.0275	11.2482
TK2	Homo sapiens thymidine kinase 2, mitochondrial (TK2), nuclear gene encoding mitochondrial protein, transcript variant 1, mRNA [NM_004614]	NM_004614	1.72839	2.64751	4.32813	4.47246	1.17287	1.13662	3.03692	2.26191	3.29819	1.97236	2.72539	1.94328	6.06176	3.54293
ZFYVE28	Homo sapiens zinc finger, FYVE domain containing 28 (ZFYVE28), transcript variant 2, mRNA [NM_020972]	NM_020972	7.04004	7.15067	11.2812	10.7688	5.88436	4.87112	10.699	10.2252	5.2467	5.54578	8.97861	9.16523	18.9113	12.2791
GRAMD1C	Homo sapiens GRAM domain containing 1C (GRAMD1C), transcript variant 1, mRNA [NM_017577]	NM_017577	1.66056	1.24314	4.82261	4.66411	1.78561	1.23838	2.27853	2.83923	1.10105	1.06766	1.03542	1.43391	8.95105	10.7106
GALM	Homo sapiens galactose mutarotase (aldose 1-epimerase) (GALM), mRNA [NM_138801]	NM_138801	6.8346	7.08702	11.1812	11.205	8.05412	8.13733	10.5398	10.1791	9.87768	10.6	12.7873	12.6064	20.3451	17.3635
SLC6A6	Homo sapiens solute carrier family 6 (neurotransmitter transporter, taurine), member 6 (SLC6A6), transcript variant 1, mRNA [NM_003043]	NM_003043	4.86344	4.84956	7.44333	6.73977	5.49477	4.44893	5.28116	4.41983	4.85316	5.26305	5.39289	5.0122	5.97896	3.70689
ITGAL	Homo sapiens integrin, alpha L (antigen CD11A (p180), lymphocyte function-associated antigen 1; alpha polypeptide) (ITGAL), transcript variant 1, mRNA [NM_002209]	NM_002209	10.1403	11.0665	12.3369	13.3213	10.315	10.0983	11.7593	11.7467	11.0326	11.0387	12.4014	11.9033	4.58387	4.77261
CFH	Homo sapiens complement factor H (CFH), transcript variant 1, mRNA [NM_000186]	NM_000186	1.25224	3.60066	7.29922	7.52634	1.3102	1.28688	7.41774	6.50148	1.13603	2.00741	6.22005	5.5936	66.1189	15.1966
DPY19L1	Homo sapiens dpy-19-like 1 (C. elegans) (DPY19L1), mRNA [NM_015283]	NM_015283	6.93014	6.21558	8.69721	8.33258	6.01299	5.31429	8.51122	7.96927	6.86047	7.34687	8.85917	9.31142	3.40363	4.33791
SYTL2	Homo sapiens synaptotagmin-like 2 (SYTL2), transcript variant c, mRNA [NM_206927]	NM_206927	8.15571	7.78624	11.0958	10.958	7.19174	5.53742	10.733	9.87838	5.82273	4.42483	9.97581	8.76877	7.67437	9.01123
C12orf75	Homo sapiens chromosome 12 open reading frame 75 (C12orf75), mRNA [NM_001145199]	NM_001145199	7.42945	7.37891	11.8019	11.4782	6.99227	6.49893	10.7322	10.034	8.15732	8.56809	10.2454	9.53047	20.7134	17.1395
CMKLR1	Homo sapiens chemokine-like receptor 1 (CMKLR1), transcript variant 2, mRNA [NM_004072]	NM_004072	1.17176	1.21236	5.96699	6.61079	1.23762	1.19803	4.85951	5.98827	1.08335	1.05425	3.27683	1.80731	27.7658	42.1784
SETD7	Homo sapiens SET domain containing (lysine methyltransferase) 7 (SETD7), mRNA [NM_030648]	NM_030648	3.21801	2.4116	5.77352	5.38368	5.50925	6.13996	4.85411	5.27379	6.60538	7.24528	6.23268	6.55866	5.87876	7.84664
NT5DC2	Homo sapiens 5'-nucleotidase domain containing 2 (NT5DC2), transcript variant 2, mRNA [NM_022908]	NM_022908	5.43006	7.09894	7.34158	8.95893	6.44066	7.89396	5.87983	7.95455	9.46228	10.3253	8.44758	9.51869	3.76207	3.63005
RP9P	Homo sapiens retinitis pigmentosa 9 pseudogene (RP9P), non-coding RNA [NR_003500]	NR_003500	3.8234	3.76622	5.57975	5.47607	2.99832	2.9461	5.23254	5.0385	5.4702	5.75163	6.16575	6.65058	3.37844	3.27127
TGFB1	Homo sapiens transforming growth factor, beta 1 (TGFB1), mRNA [NM_000660]	NM_000660	10.1383	10.7196	12.0148	12.3401	10.4172	11.5335	10.903	11.196	10.5341	10.8465	9.99469	9.9477	3.67199	3.07495
NCRNA00152	Homo sapiens non-protein coding RNA 152 (NCRNA00152), transcript variant 1, non-coding RNA [NR_024204]	NR_024204	9.50199	7.56353	11.5814	11.1132	11.1037	11.9852	13.0833	13.5	10.1523	10.7708	13.1096	12.722	4.22621	11.71
TLE1	Homo sapiens transducin-like enhancer of split 1 (E(sp1) homolog, Drosophila) (TLE1), mRNA [NM_005077]	NM_005077	4.48428	4.73355	8.58342	8.05205	3.32824	3.24131	7.35388	6.17332	2.07875	2.01516	6.87597	5.54459	17.1381	9.97629
CXCR6	Homo sapiens chemokine (C-X-C motif) receptor 6 (CXCR6), mRNA [NM_006564]	NM_006564	4.95867	5.90221	10.1652	10.4751	5.50035	5.90221	11.1684	10.5387	5.67384	6.13598	11.1627	9.79807	36.9261	23.7995
PDGFRB	Homo sapiens platelet-derived growth factor receptor, beta polypeptide (PDGFRB), mRNA [NM_002609]	NM_002609	1.06501	0.978188	4.54792	6.10636	1.08183	1.0717	5.7009	6.90723	2.34784	1.15841	4.45852	5.26857	11.1805	34.973
HLA-DPB1	Homo sapiens major histocompatibility complex, class II, DP beta 1 (HLA-DPB1), mRNA [NM_002121]	NM_002121	10.9078	11.2842	14.1718	14.2566	10.5434	9.87623	14.136	13.21	8.91788	8.63283	12.7658	11.5005	9.60649	7.84865
OR10H2	Homo sapiens olfactory receptor, family 10, subfamily H, member 2 (OR10H2), mRNA [NM_013939]	NM_013939	7.91766	7.91697	13.1585	12.9078	8.01228	8.80961	13.2742	13.6154	8.08516	9.08744	13.8966	13.3385	37.8151	31.7977
PHLDB2	Homo sapiens pleckstrin homology-like domain, family B, member 2 (PHLDB2), transcript variant 4, mRNA [NM_145753]	NM_145753	7.03697	7.31349	11.4002	10.5977	5.65112	5.4027	10.3186	8.67031	4.00078	4.24002	7.21213	6.80264	20.5813	9.74218
CREB3L2	cAMP responsive element binding protein 3-like 2 [Source:HGNC Symbol;Acc:23720] [ENST00000452463]		4.684	4.91893	7.31163	7.1279	6.04101	5.91405	7.9866	7.80174	6.48243	6.54186	8.13583	8.14947	6.18009	4.62347
ID2	Homo sapiens inhibitor of DNA binding 2, dominant negative helix-loop-helix protein (ID2), mRNA [NM_002166]	NM_002166	10.3314	10.3271	12.5939	12.6299	12.0339	11.5963	14.6057	14.5206	10.9377	11.0775	15.2883	14.2585	4.79804	4.93431
NR4A2	Homo sapiens nuclear receptor subfamily 4, group A, member 2 (NR4A2), mRNA [NM_006186]	NM_006186	5.50068	4.70471	8.28113	6.61424	12.2751	11.048	11.3061	11.4019	9.29355	9.85416	10.8699	9.47873	6.87065	3.75685
PTPN22	Homo sapiens protein tyrosine phosphatase, non-receptor type 22 (lymphoid) (PTPN22), transcript variant 2, mRNA [NM_012411]	NM_012411	6.19452	5.27838	8.70121	7.96244	9.20644	8.70822	8.94451	9.39481	7.40465	7.87095	7.89992	7.32377	5.68316	6.42661
NIPAL2	NIPA-like domain containing 2 [Source:HGNC Symbol;Acc:25854] [ENST00000341166]		1.86985	1.21422	5.47311	6.649	1.95113	2.81042	5.30742	5.8524	3.2447	4.00776	6.2457	6.28203	12.1532	43.2547
ADCY7	Homo sapiens adenylate cyclase 7 (ADCY7), mRNA [NM_001114]	NM_001114	8.53381	7.65926	10.714	10.0932	7.8218	6.84808	8.8362	8.22243	8.82956	8.39719	8.20048	8.54913	4.53211	5.40375
PRR5L	Homo sapiens proline rich 5 like (PRR5L), transcript variant 2, mRNA [NM_024841]	NM_024841	4.1292	5.04639	10.364	10.5274	3.1048	4.20859	10.0354	9.96326	1.45257	2.39554	8.50818	8.22965	75.3108	44.6623
KIF3C	Homo sapiens kinesin family member 3C (KIF3C), mRNA [NM_002254]	NM_002254	6.72646	6.18709	8.44642	7.85371	6.00244	5.1091	8.02831	6.81895	6.08353	5.88098	8.3347	8.0229	3.29429	3.17468
THBS1	Homo sapiens thrombospondin 1 (THBS1), mRNA [NM_003246]	NM_003246	0.956489	1.3011	3.7494	3.44209	1.01409	1.25533	2.81387	3.08858	0.938741	1.07199	3.61865	2.23184	6.93028	4.41064
SDC4	Homo sapiens syndecan 4 (SDC4), mRNA [NM_002999]	NM_002999	4.83863	5.03048	7.02404	7.43474	7.50479	8.0808	9.38485	10.0449	7.56663	8.36176	10.8315	9.80883	4.54856	5.29364
GCNT1	Homo sapiens glucosaminyl (N-acetyl) transferase 1, core 2 (GCNT1), transcript variant 2, mRNA [NM_001490]	NM_001490	3.60924	4.53331	8.98689	8.77909	5.10718	5.60046	8.12787	8.23264	5.84847	5.79918	6.6738	6.72265	41.5753	18.9718
C17orf58	Homo sapiens chromosome 17 open reading frame 58 (C17orf58), transcript variant 1, mRNA [NM_181655]	NM_181655	1.59792	1.53649	4.53184	4.24547	3.55398	2.76258	5.86451	5.82413	8.56958	8.01886	9.06521	9.11615	7.64183	6.53858
VSTM4	Homo sapiens V-set and transmembrane domain containing 4 (VSTM4), transcript variant 2, mRNA [NM_144984]	NM_144984	1.21702	1.2429	6.97151	4.65986	1.33051	1.30448	5.96579	4.62588	1.15583	0.980785	4.66214	2.83281	53.9852	10.6809
MGC16703	Homo sapiens tubulin, alpha pseudogene (MGC16703), non-coding RNA [NR_003608]	NR_003608	2.78861	3.39499	4.43906	5.13268	3.58778	3.60221	3.31982	3.39499	4.58837	4.90439	2.88233	3.77336	3.1393	3.33502
APOBEC3H	Homo sapiens apolipoprotein B mRNA editing enzyme, catalytic polypeptide-like 3H (APOBEC3H), transcript variant 2, mRNA [NM_181773]	NM_181773	2.28473	3.00846	9.31204	8.70941	2.86474	3.57101	8.80204	8.66675	0.943137	1.04009	6.40691	5.43443	130.446	52.0186
LIM2	Homo sapiens lens intrinsic membrane protein 2, 19kDa (LIM2), transcript variant 1, mRNA [NM_030657]	NM_030657	1.04595	1.06504	5.28086	5.17625	1.10838	3.09166	8.18582	8.98137	1.41869	3.75144	11.0358	9.98353	18.8293	17.2821
MCTP2	Homo sapiens multiple C2 domains, transmembrane 2 (MCTP2), transcript variant 1, mRNA [NM_018349]	NM_018349	1.66229	3.44414	5.97499	5.70266	1.96582	1.92402	6.70193	6.86136	2.7105	3.26579	7.16771	6.75974	19.8725	4.78502
PSRC1	Homo sapiens proline/serine-rich coiled-coil 1 (PSRC1), transcript variant 1, mRNA [NM_032636]	NM_032636	3.07291	2.78214	4.97616	4.43728	2.76491	3.07624	5.18407	3.9684	4.35984	3.44989	4.6039	4.38415	3.74055	3.14953
SYTL3	Homo sapiens synaptotagmin-like 3 (SYTL3), transcript variant 3, mRNA [NM_001009991]	NM_001009991	6.09796	6.97975	9.12301	10.2555	5.96579	6.56271	9.9024	10.3971	7.65179	9.83317	12.0134	12.2168	8.14016	9.68489
LIMK1	Homo sapiens LIM domain kinase 1 (LIMK1), transcript variant 1, mRNA [NM_002314]	NM_002314	7.81825	8.23818	10.4322	10.0431	7.50413	7.54725	9.02373	8.49932	8.91427	8.97128	9.36368	9.23098	6.12163	3.49401
LOC100505564	PREDICTED: Homo sapiens hypothetical protein LOC100505564 (LOC100505564), mRNA [XM_003118688]	XM_003118688	1.00521	2.70176	6.18614	4.90823	1.06491	1.32311	5.49415	3.59844	0.945612	1.0549	3.70233	2.97899	36.2756	4.61546
TXNDC3	Homo sapiens thioredoxin domain containing 3 (spermatozoa) (TXNDC3), mRNA [NM_016616]	NM_016616	1.16414	1.1834	9.47001	9.62361	1.24337	1.1834	8.76769	7.9031	1.10392	1.00477	7.53065	5.83308	316.458	347.341
CXXC5	Homo sapiens CXXC finger protein 5 (CXXC5), mRNA [NM_016463]	NM_016463	5.80809	4.98978	7.58127	6.85247	4.99516	5.24745	6.92057	6.256	4.94877	4.93276	8.64292	6.57833	3.41805	3.63684
NOD2	Homo sapiens nucleotide-binding oligomerization domain containing 2 (NOD2), mRNA [NM_022162]	NM_022162	5.38155	3.46451	8.93866	6.31713	2.31891	2.90355	7.89857	6.77601	3.70285	3.70561	7.38554	5.939	11.7706	7.22314
HRASLS2	Homo sapiens HRAS-like suppressor 2 (HRASLS2), mRNA [NM_017878]	NM_017878	4.52096	5.32861	6.79573	7.48658	3.04734	2.53089	4.26614	4.78458	4.6782	4.01532	3.72116	2.98848	4.83919	4.46285
GABARAPL1	Homo sapiens GABA(A) receptor-associated protein like 1 (GABARAPL1), mRNA [NM_031412]	NM_031412	9.13084	9.15307	11.8781	11.5445	8.70397	8.7554	11.5011	11.397	7.51747	7.66977	10.8391	10.3836	6.7146	5.24667
KIR2DS2	Homo sapiens killer cell immunoglobulin-like receptor, two domains, short cytoplasmic tail, 2 (KIR2DS2), mRNA [NM_012312]	NM_012312	4.0731	3.61686	6.86136	7.64349	4.68727	3.93493	7.26958	8.15887	3.62898	3.87503	8.12486	7.50777	6.90793	16.2981
TNFRSF18	Homo sapiens tumor necrosis factor receptor superfamily, member 18 (TNFRSF18), transcript variant 2, mRNA [NM_148901]	NM_148901	4.04575	3.89575	6.21056	6.50264	9.07031	10.4117	9.143	10.0116	9.58488	10.2784	12.8494	11.9458	4.48408	6.09189
REEP2	Homo sapiens receptor accessory protein 2 (REEP2), mRNA [NM_016606]	NM_016606	5.0619	5.26377	7.24528	6.94341	5.95631	7.52951	6.8994	6.8095	7.26315	7.40522	8.40831	8.66953	4.54217	3.20349
LOC100507429	PREDICTED: Homo sapiens hypothetical LOC100507429 (LOC100507429), partial miscRNA [XR_110179]	XR_110179	2.66452	3.07755	4.85818	4.92457	1.05564	7.67409	3.88144	3.94593	1.63117	1.56716	5.62242	5.19392	4.57465	3.59758
MPV17L	Homo sapiens MPV17 mitochondrial membrane protein-like (MPV17L), nuclear gene encoding mitochondrial protein, transcript variant 2, mRNA [NM_173803]	NM_173803	1.08865	2.83103	4.70027	6.35357	1.15686	1.0895	1.90073	3.15913	1.05155	3.75498	0.981348	1.09307	12.2238	11.4918
TMC6	Homo sapiens transmembrane channel-like 6 (TMC6), transcript variant 2, mRNA [NM_007267]	NM_007267	7.85112	8.97796	9.82127	10.7172	8.53291	10.5107	9.33316	10.9592	9.42356	9.7199	9.48613	9.73728	3.9181	3.33869
CD99	Homo sapiens CD99 molecule (CD99), transcript variant 1, mRNA [NM_002414]	NM_002414	10.4028	10.3526	12.2312	12.419	10.4239	10.8124	12.3598	12.4535	10.2991	10.4443	11.9333	12.1014	3.55135	4.18831
PLEKHA5	Homo sapiens pleckstrin homology domain containing, family A member 5 (PLEKHA5), transcript variant 1, mRNA [NM_019012]	NM_019012	3.56151	1.17045	7.43371	6.92551	3.10258	1.1846	7.2069	6.69391	2.20654	0.981124	6.2594	6.37728	14.6436	54.0066
FERMT3	Homo sapiens fermitin family member 3 (FERMT3), transcript variant URP2LF, mRNA [NM_178443]	NM_178443	7.4884	8.1397	9.89176	9.97834	10.2221	11.2381	10.075	10.5629	10.5089	10.9704	10.4767	10.466	5.29035	3.57673
IQSEC2	Homo sapiens IQ motif and Sec7 domain 2 (IQSEC2), transcript variant 2, mRNA [NM_015075]	NM_015075	2.67761	2.34388	6.75072	4.92139	1.05055	1.23583	5.46669	4.17426	2.00037	1.07435	4.8215	4.63432	16.8317	5.96909
HLA-DQB1	Homo sapiens major histocompatibility complex, class II, DQ beta 1 (HLA-DQB1), mRNA [NM_002123]	NM_002123	0.997094	3.41471	6.37236	7.97304	1.05013	5.86584	7.05385	9.7962	1.75887	10.2806	6.50483	10.4579	41.5065	23.561
NEK3	Homo sapiens NIMA (never in mitosis gene a)-related kinase 3 (NEK3), transcript variant 1, mRNA [NM_002498]	NM_002498	4.168	5.74977	6.9846	7.75984	6.46218	6.38597	6.73691	6.89473	8.22539	8.04178	8.30168	8.77785	7.045	4.02801
SLC15A4	Homo sapiens solute carrier family 15, member 4 (SLC15A4), mRNA [NM_145648]	NM_145648	8.05353	8.45412	10.6878	10.4645	8.401	8.65161	10.2691	9.68523	8.1176	8.39962	10.203	9.77307	6.20875	4.02883
LPCAT1	lysophosphatidylcholine acyltransferase 1 [Source:HGNC Symbol;Acc:25718] [ENST00000475622]		3.60599	3.32692	6.27384	5.59107	3.93837	3.04782	6.0727	6.16541	3.94468	3.03799	5.73339	4.68506	6.35481	4.80371
CCL5	Homo sapiens chemokine (C-C motif) ligand 5 (CCL5), mRNA [NM_002985]	NM_002985	10.3244	13.1831	16.25	16.4896	10.6034	13.1137	16.1297	16.1444	7.9866	9.79966	14.7551	13.8356	60.7817	9.89389
IER5L	Homo sapiens immediate early response 5-like (IER5L), mRNA [NM_203434]	NM_203434	7.01731	7.88123	10.6267	11.0219	6.7933	7.11628	9.04863	8.86689	6.94485	6.80523	8.75127	8.05649	12.2047	8.81941
TYRO3	Homo sapiens TYRO3 protein tyrosine kinase (TYRO3), mRNA [NM_006293]	NM_006293	4.25515	2.66289	6.21926	5.40452	5.08952	5.31617	5.21451	5.19256	5.38505	5.08628	5.41525	5.95923	3.90172	6.68827
C1orf38	Homo sapiens chromosome 1 open reading frame 38 (C1orf38), transcript variant 2, mRNA [NM_001039477]	NM_001039477	6.35413	6.49164	9.32545	9.61702	6.72675	5.97901	8.92596	8.45289	7.69185	8.04029	8.70617	8.59705	7.84257	8.72634
CENPF	Homo sapiens centromere protein F, 350/400kDa (mitosin) (CENPF), mRNA [NM_016343]	NM_016343	2.52701	3.23428	6.79241	5.79591	1.04001	1.03412	2.70389	2.21498	2.85372	2.71809	2.68484	1.9716	19.2316	5.90376
NPTX1	Homo sapiens neuronal pentraxin I (NPTX1), mRNA [NM_002522]	NM_002522	2.59422	3.33985	7.64226	8.44152	8.93374	8.38276	4.38664	5.21248	9.62728	9.46008	4.31669	4.8075	33.0834	34.3364
RHOU	Homo sapiens ras homolog gene family, member U (RHOU), transcript variant 1, mRNA [NM_021205]	NM_021205	4.2441	4.51643	7.44388	8.39605	4.0957	3.03601	4.8219	4.95745	4.66341	3.87655	3.20723	4.3823	9.18821	14.7191
SKAP2	Homo sapiens src kinase associated phosphoprotein 2 (SKAP2), mRNA [NM_003930]	NM_003930	5.86782	5.76232	8.73748	8.66046	5.56592	5.32327	8.97319	8.82103	7.62242	7.40044	9.36308	8.98083	7.30894	7.45463
ZNF821	Homo sapiens zinc finger protein 821 (ZNF821), transcript variant 4, mRNA [NM_017530]	NM_017530	6.39161	7.12759	9.2246	9.52561	5.04179	5.27129	7.75235	7.22005	5.33042	5.51482	6.53014	7.05305	7.12547	5.2708
RCBTB2	Homo sapiens regulator of chromosome condensation (RCC1) and BTB (POZ) domain containing protein 2 (RCBTB2), mRNA [NM_001268]	NM_001268	6.93803	7.47301	9.97533	10.5594	6.49398	7.2954	9.93011	10.4342	6.0953	6.36081	10.7917	10.0884	8.20953	8.49353
HOXB3	Homo sapiens homeobox B3 (HOXB3), mRNA [NM_002146]	NM_002146	3.98373	3.67827	5.90714	5.42141	2.78508	1.60021	5.52367	5.09571	2.12328	1.6095	3.95309	3.60092	3.79319	3.34763
SNTA1	Homo sapiens syntrophin, alpha 1 (dystrophin-associated protein A1, 59kDa, acidic component) (SNTA1), mRNA [NM_003098]	NM_003098	4.89487	5.02556	7.15947	6.8322	3.79887	4.30931	5.83342	5.22281	4.61022	5.23559	5.70563	5.49729	4.80522	3.49826
CD84	Homo sapiens CD84 molecule (CD84), transcript variant 2, mRNA [NM_003874]	NM_003874	6.1043	7.90971	8.5511	9.70145	8.72645	9.22763	10.2519	10.7454	6.81191	7.27497	9.38661	8.05627	5.45203	3.46232
IL17C	Homo sapiens interleukin 17C (IL17C), mRNA [NM_013278]	NM_013278	0.951246	1.5743	4.28276	4.01135	1.03158	0.994629	4.24752	1.88073	0.891071	0.978042	1.45913	0.956825	10.0667	5.41535
RPS6KA4	Homo sapiens ribosomal protein S6 kinase, 90kDa, polypeptide 4 (RPS6KA4), transcript variant 1, mRNA [NM_003942]	NM_003942	6.92057	7.57805	9.01147	9.19014	6.9871	7.67909	8.93054	8.88664	9.15512	9.25746	9.30809	9.60498	4.26014	3.05693
MPZL1	Homo sapiens myelin protein zero-like 1 (MPZL1), transcript variant 1, mRNA [NM_003953]	NM_003953	6.9946	6.72139	8.92973	8.6629	8.78905	8.70676	8.30687	8.48374	9.5713	9.62546	9.09397	9.62302	3.82413	3.84107
PCBP4	Homo sapiens poly(rC) binding protein 4 (PCBP4), transcript variant 4, mRNA [NM_033010]	NM_033010	8.71179	9.80799	10.9614	11.5195	8.28113	8.25521	10.4835	10.249	9.3609	9.72056	10.7192	10.7048	4.75554	3.27511
SASH3	Homo sapiens SAM and SH3 domain containing 3 (SASH3), mRNA [NM_018990]	NM_018990	5.50267	6.46409	7.96435	8.1355	4.50369	5.4093	6.44332	6.22281	7.33719	7.65162	6.83883	6.89863	5.50858	3.18525
SNX18	Homo sapiens sorting nexin 18 (SNX18), transcript variant 3, mRNA [NM_001145427]	NM_001145427	5.1905	5.07042	6.83145	7.24798	5.38709	4.76748	6.38302	7.30705	5.19688	4.628	7.73143	7.5882	3.11871	4.52391
PALLD	Homo sapiens palladin, cytoskeletal associated protein (PALLD), transcript variant 2, mRNA [NM_016081]	NM_016081	3.58022	2.28149	8.58826	8.5078	3.93365	0.984617	8.43523	8.58318	3.36842	1.27531	7.95455	9.42646	32.1788	74.8701
PIK3R3	Homo sapiens phosphoinositide-3-kinase, regulatory subunit 3 (gamma) (PIK3R3), transcript variant 1, mRNA [NM_003629]	NM_003629	3.75696	1.10813	6.97865	5.42839	3.27214	1.11874	6.09602	4.8654	5.33264	2.77364	5.83897	5.24709	9.32882	19.9769
FOXD2	Homo sapiens forkhead box D2 (FOXD2), mRNA [NM_004474]	NM_004474	5.91227	5.67266	8.6833	8.64166	5.24745	4.50652	8.25601	8.06789	4.17852	3.37651	8.41795	8.21508	6.82595	7.82996
MTSS1	Homo sapiens metastasis suppressor 1 (MTSS1), mRNA [NM_014751]	NM_014751	6.41323	5.39822	9.79582	9.55588	5.3102	3.95058	8.69609	7.70952	4.79731	3.85759	10.1158	8.29088	10.4295	17.8475
KATNAL1	Homo sapiens katanin p60 subunit A-like 1 (KATNAL1), transcript variant 1, mRNA [NM_032116]	NM_032116	6.33013	5.21984	8.17478	7.92257	5.09247	3.76688	7.60428	7.09783	5.69775	6.04622	7.63855	8.02831	3.59165	6.51032
ARHGEF12	Homo sapiens Rho guanine nucleotide exchange factor (GEF) 12 (ARHGEF12), transcript variant 1, mRNA [NM_015313]	NM_015313	4.90049	4.79514	7.13804	7.00641	5.939	6.08882	8.03715	7.89325	7.84621	7.66162	8.25709	8.20048	4.71594	4.63082
CITED2	Homo sapiens Cbp/p300-interacting transactivator, with Glu/Asp-rich carboxy-terminal domain, 2 (CITED2), transcript variant 1, mRNA [NM_006079]	NM_006079	9.67635	10.3205	11.544	12.2546	9.40214	8.96429	9.9799	10.1928	9.1349	9.43984	9.84418	10.1314	3.64936	3.82137
RAVER2	Homo sapiens ribonucleoprotein, PTB-binding 2 (RAVER2), mRNA [NM_018211]	NM_018211	2.5116	2.20223	5.79953	4.43773	3.00361	1.39418	4.38415	3.65548	5.42432	4.73816	4.14654	3.93622	9.76709	4.70927
C17orf91	Homo sapiens chromosome 17 open reading frame 91 (C17orf91), transcript variant 1, non-coding RNA [NR_028502]	NR_028502	6.86714	6.18888	8.86524	8.25507	8.88293	8.96885	10.1158	10.5137	6.50972	6.23087	9.3145	9.33985	3.99472	4.18779
GPR132	Homo sapiens G protein-coupled receptor 132 (GPR132), mRNA [NM_013345]	NM_013345	9.96022	9.6485	11.6319	11.2359	8.64016	8.73574	9.83493	9.50546	8.56138	8.74302	10.3373	10.3093	3.18586	3.005
FAM108C1	Homo sapiens family with sequence similarity 108, member C1 (FAM108C1), mRNA [NM_021214]	NM_021214	6.6186	8.13671	10.0161	10.2835	6.40113	7.99968	9.10739	8.73091	9.58191	9.8737	9.77333	9.85149	10.5375	4.42851
PLCB1	Homo sapiens phospholipase C, beta 1 (phosphoinositide-specific) (PLCB1), transcript variant 1, mRNA [NM_015192]	NM_015192	5.92641	4	8.00534	6.48575	6.89022	5.20516	9.06521	7.68086	4.53746	3.8892	8.00534	7.54647	4.22496	5.60125
NCALD	Homo sapiens neurocalcin delta (NCALD), transcript variant 7, mRNA [NM_001040630]	NM_001040630	3.51841	4.43728	6.2268	6.95378	2.13061	3.99808	5.74284	5.43838	3.65785	4.30802	9.61748	8.76981	6.53589	5.72193
POU3F1	Homo sapiens POU class 3 homeobox 1 (POU3F1), mRNA [NM_002699]	NM_002699	3.64161	3.45367	7.45382	6.9688	4.14197	4.36792	4.80857	4.42086	3.12331	3.8237	4.41167	4.3075	14.0472	11.433
RCAN2	Homo sapiens regulator of calcineurin 2 (RCAN2), mRNA [NM_005822]	NM_005822	0.928572	3.66141	9.39353	8.70154	1.96755	3.29979	11.806	10.6608	1.88702	0.975899	7.42178	9.88312	353.352	32.9027
BMP1	Homo sapiens bone morphogenetic protein 1 (BMP1), transcript variant 1, mRNA [NM_001199]	NM_001199	0.974566	1.63867	3.69472	3.39815	2.21621	3.70704	3.97504	3.41067	2.30602	2.68757	4.36024	4.84076	6.58944	3.38577
MAP3K6	Homo sapiens mitogen-activated protein kinase kinase kinase 6 (MAP3K6), mRNA [NM_004672]	NM_004672	6.39216	7.19229	8.14947	9.35387	6.07901	5.69687	7.67293	8.30168	7.9396	8.55294	10.0728	10.4028	3.38068	4.47406
MXD4	Homo sapiens MAX dimerization protein 4 (MXD4), mRNA [NM_006454]	NM_006454	8.24526	8.10257	11.1805	10.8398	6.8243	5.81623	8.85571	7.86438	3.45072	3.35447	7.51747	6.68928	7.64873	6.66799
FAM171B	family with sequence similarity 171, member B [Source:HGNC Symbol;Acc:29412] [ENST00000304698]		1.75736	1.00745	4.00715	3.17264	1.00979	1.01008	2.88036	2.10568	1.02487	1.92491	4.01441	3.46504	4.75615	4.48524
NEK2	Homo sapiens NIMA (never in mitosis gene a)-related kinase 2 (NEK2), transcript variant 1, mRNA [NM_002497]	NM_002497	1.71819	3.11455	5.07868	4.79109	1.00799	1.86837	1.40792	1.45587	6.1532	6.51055	1.27955	2.87028	10.2709	3.19661
SNTB2	Homo sapiens syntrophin, beta 2 (dystrophin-associated protein A1, 59kDa, basic component 2) (SNTB2), mRNA [NM_006750]	NM_006750	7.07095	6.81386	8.78787	8.71057	8.34054	8.4579	9.14928	9.65257	7.41399	7.47277	9.6128	9.3548	3.28734	3.72364
EPHX4	Homo sapiens epoxide hydrolase 4 (EPHX4), mRNA [NM_173567]	NM_173567	0.905149	0.892169	6.38638	6.9388	0.998126	1.96543	5.55147	5.78658	3.69026	4.46032	6.07512	6.69223	44.67	66.1023
RGS12	Homo sapiens regulator of G-protein signaling 12 (RGS12), transcript variant 2, mRNA [NM_002926]	NM_002926	2.18376	2.97506	4.10879	5.30861	2.65803	3.40338	4.90439	4.74099	2.44396	2.46361	5.27035	5.35601	3.79745	5.04044
IRF5	Homo sapiens interferon regulatory factor 5 (IRF5), transcript variant 3, mRNA [NM_001098627]	NM_001098627	5.07608	5.4711	7.92934	7.20762	5.11053	5.50629	8.48648	7.50514	7.96464	8.05353	10.8156	10.1761	7.22632	3.33231
USP46	Homo sapiens ubiquitin specific peptidase 46 (USP46), transcript variant 1, mRNA [NM_022832]	NM_022832	0.975122	2.80768	5.68219	5.5195	1.0101	3.35297	5.46594	5.07562	3.57822	4.58274	5.83479	6.18956	26.1197	6.55147
LGALS3	Homo sapiens lectin, galactoside-binding, soluble, 3 (LGALS3), transcript variant 1, mRNA [NM_002306]	NM_002306	8.49214	10.5054	11.8383	12.2796	7.40142	8.93054	11.2354	11.1645	7.34771	8.69797	11.2121	11.8613	10.1692	3.42046
MGAT1	Homo sapiens mannosyl (alpha-1,3-)-glycoprotein beta-1,2-N-acetylglucosaminyltransferase (MGAT1), transcript variant 2, mRNA [NM_002406]	NM_002406	10.5782	10.9121	13.0709	12.9185	10.9088	11.4046	11.5587	11.2975	10.9408	11.063	12.2434	11.708	5.6282	4.01775
CXXC4	CXXC finger protein 4 [Source:HGNC Symbol;Acc:24593] [ENST00000394767]		0.930344	2.93288	6.60853	5.79315	1.01801	0.958412	4.16657	2.16737	0.907963	0.869743	1.43252	0.9918	51.2041	7.26151
EOMES	Homo sapiens eomesodermin (EOMES), mRNA [NM_005442]	NM_005442	7.75908	9.03332	13.1202	13.1845	8.63567	8.81977	12.8903	12.8462	5.57857	5.97851	12.958	11.5545	41.1025	17.768
PLEKHF1	Homo sapiens pleckstrin homology domain containing, family F (with FYVE domain) member 1 (PLEKHF1), mRNA [NM_024310]	NM_024310	5.67767	6.81784	9.8748	10.6045	5.25856	5.7355	7.4016	7.43612	7.76424	8.27374	7.1253	7.28681	18.3426	13.8007
PPP1R14C	Homo sapiens protein phosphatase 1, regulatory (inhibitor) subunit 14C (PPP1R14C), mRNA [NM_030949]	NM_030949	1.80257	0.900097	3.81659	3.29026	2.09356	3.93655	5.76103	4.65752	1.43419	3.54403	7.72443	5.23559	4.03907	5.24217
CACNB3	Homo sapiens calcium channel, voltage-dependent, beta 3 subunit (CACNB3), transcript variant 1, mRNA [NM_000725]	NM_000725	5.52118	4.52162	7.31607	6.86567	4.97616	4.92618	7.58439	7.47375	5.64327	5.80266	7.48226	7.47643	3.46988	5.07727
RNF135	Homo sapiens ring finger protein 135 (RNF135), transcript variant 1, mRNA [NM_032322]	NM_032322	7.39269	8.22676	11.1364	11.5402	6.68556	6.8103	9.54589	9.32206	9.29212	9.74834	9.93952	9.91001	13.3955	9.94108
LOC100505697	PREDICTED: Homo sapiens hypothetical LOC100505697 (LOC100505697), partial miscRNA [XR_108646]	XR_108646	2.01786	1.46682	6.46438	4.3583	1.13863	2.15407	7.82283	5.93041	1.47056	2.05924	3.58834	1.97799	21.8039	7.42034
CDKN1A	Homo sapiens cyclin-dependent kinase inhibitor 1A (p21, Cip1) (CDKN1A), transcript variant 2, mRNA [NM_078467]	NM_078467	1.82177	0.90074	5.65721	3.42265	3.73184	5.69237	6.37439	7.02238	2.92231	4.09127	5.30931	5.87361	14.2752	5.7434
ZBED2	Homo sapiens zinc finger, BED-type containing 2 (ZBED2), mRNA [NM_024508]	NM_024508	1.95344	2.49583	4.87951	4.86304	8.98203	9.32275	12.6501	12.2996	12.6726	13.8941	16.0529	16.4484	7.60037	5.15942
CTBP2	Homo sapiens C-terminal binding protein 2 (CTBP2), transcript variant 2, mRNA [NM_022802]	NM_022802	6.85988	6.64494	10.8598	8.69018	6.64936	6.67168	10.2936	8.8823	6.27527	6.26381	10.1572	8.83689	15.9989	4.1274
CD68	Homo sapiens CD68 molecule (CD68), transcript variant 1, mRNA [NM_001251]	NM_001251	5.83824	4.88836	7.5271	7.00557	5.21999	4.65479	6.90054	6.44032	7.41923	7.30705	7.46557	7.63454	3.22401	4.33853
SPN	Homo sapiens sialophorin (SPN), transcript variant 1, mRNA [NM_001030288]	NM_001030288	6.25684	6.87301	9.32736	9.33639	6.36283	7.11148	8.46681	8.68972	7.42907	7.45047	8.44504	8.34388	8.40077	5.51508
PPP2R2B	Homo sapiens protein phosphatase 2, regulatory subunit B, beta (PPP2R2B), transcript variant 1, mRNA [NM_004576]	NM_004576	4.20824	5.99673	10.9806	10.5907	3.74414	4.38978	10.3091	9.91665	3.26522	4.75201	8.43944	8.30376	109.314	24.1506
TMC8	Homo sapiens transmembrane channel-like 8 (TMC8), mRNA [NM_152468]	NM_152468	9.18017	10.2541	11.4583	11.8644	7.93213	9.3741	9.86216	10.4777	10.8187	11.2475	9.92226	10.0212	4.85058	3.05319
CIITA	Homo sapiens class II, major histocompatibility complex, transactivator (CIITA), mRNA [NM_000246]	NM_000246	1.00936	1.21135	6.72774	5.17386	1.07281	1.00432	6.72646	5.38335	1.39029	2.12273	6.63879	5.7614	52.6506	15.5896
CDHR3	Homo sapiens cadherin-related family member 3 (CDHR3), mRNA [NM_152750]	NM_152750	1.47758	1.02859	4.66717	3.7096	1.10105	1.78979	4.31808	4.4783	1.02926	2.77205	2.36488	1.49186	9.12354	6.41306
RGS9	Homo sapiens regulator of G-protein signaling 9 (RGS9), transcript variant 1, mRNA [NM_003835]	NM_003835	1.0397	1.06017	6.88388	7.93502	1.15286	1.09778	8.12634	8.68302	1.04287	0.830868	8.00657	7.20728	57.4476	117.364
WNT1	Homo sapiens wingless-type MMTV integration site family, member 1 (WNT1), mRNA [NM_005430]	NM_005430	2.54329	3.92604	6.79042	7.74796	2.06002	3.45776	5.45938	5.89679	3.59468	4.5233	8.38143	7.21045	18.9895	14.142
HLA-DMA	Homo sapiens major histocompatibility complex, class II, DM alpha (HLA-DMA), mRNA [NM_006120]	NM_006120	6.38362	7.18352	9.11777	8.9319	6.39912	7.01004	9.56954	9.23699	7.71367	7.78204	10.4579	9.18562	6.65364	3.35981
CEBPA	Homo sapiens CCAAT/enhancer binding protein (C/EBP), alpha (CEBPA), mRNA [NM_004364]	NM_004364	2.76085	3.82163	8.67391	8.65261	4.0721	5.57515	8.47489	8.22539	4.36068	4.97351	8.67349	8.45939	60.2571	28.4622
C19orf71	Homo sapiens chromosome 19 open reading frame 71 (C19orf71), mRNA [NM_001135580]	NM_001135580	2.20609	1.6852	4.18612	3.66304	1.12495	2.52156	4.19881	3.35232	1.03814	1.62703	3.10123	0.999854	3.94501	3.93905
ARHGAP25	Homo sapiens Rho GTPase activating protein 25 (ARHGAP25), transcript variant 1, mRNA [NM_001007231]	NM_001007231	11.2475	11.6635	14.1101	14.0422	11.4079	11.9222	14.312	14.3682	11.213	11.6625	14.068	13.2484	7.27321	5.20092
SLC2A1	Homo sapiens solute carrier family 2 (facilitated glucose transporter), member 1 (SLC2A1), mRNA [NM_006516]	NM_006516	8.96156	8.51932	11.7088	11.0081	9.34695	9.33091	9.76789	9.52035	11.4679	11.4875	11.2216	11.474	6.71434	5.61321
CCL3	Homo sapiens mRNA for pLD78 peptide, complete cds. [D00044]		5.83746	9.44217	13.7161	13.648	13.4411	15.4672	18.2205	18.2205	12.366	14.5149	18.2205	18.3687	235.352	18.4542
UBXN10	Homo sapiens UBX domain protein 10 (UBXN10), mRNA [NM_152376]	NM_152376	3.88252	3.38775	5.59064	5.29793	3.0257	5.66123	4.61193	5.18625	4.94143	5.87881	6.00514	6.22655	3.26736	3.75856
TUBA4A	Homo sapiens tubulin, alpha 4a (TUBA4A), mRNA [NM_006000]	NM_006000	8.77834	9.08094	10.8049	10.6713	10.3693	11.3548	10.988	11.0137	11.7609	12.5908	11.4248	11.48	4.07432	3.01118
MYO6	Homo sapiens myosin VI (MYO6), mRNA [NM_004999]	NM_004999	3.1237	4.15416	8.97609	7.38633	4.04382	4.49943	9.09814	7.87596	1.97546	3.65587	8.46804	7.48401	57.7758	9.39679
CD300A	Homo sapiens CD300a molecule (CD300A), mRNA [NM_007261]	NM_007261	2.60349	3.23526	8.40071	8.22917	0.959032	2.69764	6.50148	8.27661	2.09578	6.22101	5.06835	6.09098	55.6078	31.8653
MAP2K6	Human MAP kinase kinase 6 (MKK6) mRNA, complete cds. [U39657]		0.909888	0.961965	4.19457	4.47482	0.995722	3.84055	4.29058	2.89757	1.49508	2.00989	1.2294	0.964264	9.7451	11.4149
ST6GALNAC2	Homo sapiens ST6 (alpha-N-acetyl-neuraminyl-2,3-beta-galactosyl-1,3)-N-acetylgalactosaminide alpha-2,6-sialyltransferase 2 (ST6GALNAC2), mRNA [NM_006456]	NM_006456	1.01234	3.60009	6.15897	6.60081	1.10614	2.81441	4.60638	4.2329	1.01823	0.819567	3.53794	1.50628	35.4233	8.00403
RGS2	Homo sapiens regulator of G-protein signaling 2, 24kDa (RGS2), mRNA [NM_002923]	NM_002923	9.26756	9.42841	13.0697	11.1585	8.52083	8.85338	12.1242	11.1391	7.39997	7.34494	10.7727	9.50508	13.9498	3.31738
GCHFR	Homo sapiens GTP cyclohydrolase I feedback regulator (GCHFR), mRNA [NM_005258]	NM_005258	9.37875	9.94288	12.2996	11.9614	8.91837	8.98994	9.82456	9.08881	10.8556	11.2325	9.85971	9.97443	7.57279	4.05168
CD244	Homo sapiens CD244 molecule, natural killer cell receptor 2B4 (CD244), transcript variant 1, mRNA [NM_016382]	NM_016382	5.10226	4.93745	10.8957	9.28971	4.32263	4.19216	9.11825	7.35016	4.00436	4.35742	8.06175	5.12044	55.4626	20.4249
CFHR3	Homo sapiens complement factor H-related 3 (CFHR3), transcript variant 1, mRNA [NM_021023]	NM_021023	0.995722	1.74068	4.52291	4.63432	1.06829	2.28083	5.01358	4.82333	1.0021	2.33146	4.18795	3.9264	11.5289	7.43146
PLXND1	Homo sapiens plexin D1 (PLXND1), mRNA [NM_015103]	NM_015103	1.0101	1.92743	6.35847	6.85814	1.09749	2.31193	5.28722	4.96311	1.01562	2.91092	4.43823	3.80257	40.7397	30.4995
CTNNA1	Homo sapiens catenin (cadherin-associated protein), alpha 1, 102kDa (CTNNA1), mRNA [NM_001903]	NM_001903	4.26297	4.55427	9.38437	8.75499	7.95133	8.09086	10.9632	11.1065	8.81876	9.24975	11.2115	11.2062	34.8093	18.3884
LRRC20	Homo sapiens leucine rich repeat containing 20 (LRRC20), transcript variant 3, mRNA [NM_018205]	NM_018205	5.33704	5.04073	6.95888	7.13032	5.74028	4.40986	7.42877	6.00396	10.3849	10.3115	7.71367	8.33873	3.07767	4.25626
MPST	Homo sapiens mercaptopyruvate sulfurtransferase (MPST), nuclear gene encoding mitochondrial protein, transcript variant 3, mRNA [NM_001130517]	NM_001130517	5.67747	6.8285	10.2349	10.3751	5.29591	6.4912	9.75754	9.5366	7.50127	8.72843	11.1059	11.2036	23.5468	11.6852
CCL3L3	Homo sapiens chemokine (C-C motif) ligand 3-like 3 (CCL3L3), mRNA [NM_001001437]	NM_001001437	4.06913	7.55703	11.5362	11.7701	11.9108	13.8259	17.2013	17.2625	10.7012	12.6376	17.1446	17.2888	176.931	18.546
ENC1	Homo sapiens ectodermal-neural cortex 1 (with BTB-like domain) (ENC1), mRNA [NM_003633]	NM_003633	5.02108	4.19216	11.1428	9.43656	7.63591	6.47561	10.3021	9.2757	4.97082	3.43589	7.94149	6.5492	69.634	37.9073
CERK	Homo sapiens ceramide kinase (CERK), mRNA [NM_022766]	NM_022766	9.50089	10.074	11.9472	11.7506	9.56869	9.34133	10.2252	9.9367	9.23588	9.39409	10.4922	10.0612	5.45003	3.19674
SYNE1	Homo sapiens spectrin repeat containing, nuclear envelope 1 (SYNE1), transcript variant 2, mRNA [NM_033071]	NM_033071	3.0188	4.8306	9.36186	8.66724	2.97234	3.27784	8.25431	8.0763	2.12197	2.17766	5.93284	5.10226	81.1803	14.2871
DLG3	Homo sapiens discs, large homolog 3 (Drosophila) (DLG3), transcript variant 1, mRNA [NM_021120]	NM_021120	7.01474	7.57429	9.71086	9.77242	7.47117	6.59862	9.12269	8.57621	7.50082	8.0247	9.11408	9.11534	6.48053	4.58884
IL7	Homo sapiens interleukin 7 (IL7), transcript variant 1, mRNA [NM_000880]	NM_000880	0.848325	0.807465	5.74077	5.99238	0.949105	0.911576	5.16406	4.90639	0.799307	0.889733	2.35503	1.16568	29.7011	36.376
CD70	Homo sapiens CD70 molecule (CD70), mRNA [NM_001252]	NM_001252	3.81159	4.05471	8.55622	7.75272	3.989	4.65133	9.33531	8.43944	7.0564	7.17123	11.2914	10.3157	26.8089	12.9781
SRXN1	Homo sapiens sulfiredoxin 1 (SRXN1), mRNA [NM_080725]	NM_080725	7.45651	7.74563	10.8793	10.5616	10.7545	11.5459	11.0176	10.9823	11.0425	11.3399	11.1848	11.2439	10.7241	7.04203
CCL23	Homo sapiens chemokine (C-C motif) ligand 23 (CCL23), transcript variant CKbeta8-1, mRNA [NM_005064]	NM_005064	0.931403	0.919905	4.13252	3.30378	5.20914	5.06088	9.83979	10.3608	5.05612	6.3066	10.0935	10.6225	9.19673	5.21937
ANKRD35	Homo sapiens ankyrin repeat domain 35 (ANKRD35), mRNA [NM_144698]	NM_144698	4.15099	5.11859	7.795	7.30785	2.81258	3.46957	5.94365	5.8636	7.66797	8.37301	7.78683	8.77561	12.5012	4.56072
LOC387895	Homo sapiens hypothetical LOC387895 (LOC387895), non-coding RNA [NR_033878]	NR_033878	4.18441	5.02049	9.59679	9.60827	4.43728	5.29564	9.73569	9.40427	4.00393	5.25899	9.85636	8.6908	42.5881	24.0469
PTPN12	Homo sapiens protein tyrosine phosphatase, non-receptor type 12 (PTPN12), transcript variant 1, mRNA [NM_002835]	NM_002835	9.62746	8.52881	11.7969	11.3219	8.89665	7.77749	11.3661	10.3225	8.46558	8.16174	10.246	9.86766	4.49862	6.93102
SRGAP2	Homo sapiens SLIT-ROBO Rho GTPase activating protein 2 (SRGAP2), transcript variant 1, mRNA [NM_015326]	NM_015326	8.0486	7.37412	9.67028	9.26183	7.40522	7.5068	9.85264	9.41715	8.71436	8.64259	9.92791	9.8151	3.07734	3.70047
EIF2C4	Homo sapiens eukaryotic translation initiation factor 2C, 4 (EIF2C4), mRNA [NM_017629]	NM_017629	3.56015	4.5008	6.0344	6.34942	3.40203	0.898464	5.39891	5.03379	0.875428	0.791845	4.60989	4.23587	5.5568	3.60154
SLC1A1	Homo sapiens solute carrier family 1 (neuronal/epithelial high affinity glutamate transporter, system Xag), member 1 (SLC1A1), mRNA [NM_004170]	NM_004170	0.91439	2.66163	6.30596	5.42963	0.965121	0.945254	4.18758	0.795182	2.58608	1.56223	1.57952	2.03154	41.9782	6.81164
OSBPL3	Homo sapiens oxysterol binding protein-like 3 (OSBPL3), transcript variant 1, mRNA [NM_015550]	NM_015550	2.82869	1.77116	4.99813	4.15921	6.8285	6.21926	7.23494	7.67025	6.09708	6.02998	7.21429	7.62939	4.49849	5.23449
P2RY8	Homo sapiens purinergic receptor P2Y, G-protein coupled, 8 (P2RY8), mRNA [NM_178129]	NM_178129	10.4079	10.825	13.2751	13.1769	9.94288	9.23182	12.0161	11.5127	9.22502	9.0147	11.3631	11.59	7.29671	5.10492
TBC1D2B	Homo sapiens TBC1 domain family, member 2B (TBC1D2B), transcript variant 2, mRNA [NM_015079]	NM_015079	11.3402	11.061	14.0364	13.6667	10.537	10.9845	12.2899	11.5836	10.3205	10.3965	10.6817	10.4457	6.48101	6.08664
HLA-DQA1	Homo sapiens major histocompatibility complex, class II, DQ alpha 1 (HLA-DQA1), mRNA [NM_002122]	NM_002122	1.17529	4.44085	5.69277	9.66386	2.93596	8.30249	7.19617	12.901	2.41998	7.18874	6.5222	11.1233	22.9033	37.3493
EFNA5	Homo sapiens ephrin-A5 (EFNA5), mRNA [NM_001962]	NM_001962	0.815185	0.806299	4.26332	4.13218	0.938741	0.876877	3.06838	3.03756	1.22776	3.43151	2.64053	3.55121	10.9142	10.0275
ACCN4	Homo sapiens amiloride-sensitive cation channel 4, pituitary (ACCN4), transcript variant 1, mRNA [NM_018674]	NM_018674	0.807797	0.774632	3.76913	2.96375	2.87791	0.883455	2.7491	2.19505	3.62545	2.1972	2.37967	2.1905	7.78844	4.56025
GPSM2	Homo sapiens G-protein signaling modulator 2 (GPSM2), mRNA [NM_013296]	NM_013296	0.792443	0.768162	3.39583	3.29357	1.63043	0.871526	2.47292	2.5395	2.93029	0.794467	2.31562	1.81217	6.07711	5.75737
LGR6	Homo sapiens leucine-rich repeat containing G protein-coupled receptor 6 (LGR6), transcript variant 1, mRNA [NM_001017403]	NM_001017403	0.782687	2.5822	8.83499	8.16706	0.918747	0.863597	7.95222	6.16489	0.765197	0.774268	5.10598	4.83812	265.452	47.9965
GNAZ	Homo sapiens guanine nucleotide binding protein (G protein), alpha z polypeptide (GNAZ), mRNA [NM_002073]	NM_002073	6.4653	7.52477	9.8265	9.5253	5.11965	4.78552	7.82654	6.42951	5.71028	5.92125	6.80758	7.09199	10.276	4.00148
SCN8A	Homo sapiens sodium channel, voltage gated, type VIII, alpha subunit (SCN8A), transcript variant 1, mRNA [NM_014191]	NM_014191	1.92553	2.00563	4.63325	4.0391	3.4964	0.897497	5.26963	5.22979	2.32343	2.6887	2.29459	3.56526	6.5329	4.09388
ATP2B4	Homo sapiens ATPase, Ca++ transporting, plasma membrane 4 (ATP2B4), transcript variant 1, mRNA [NM_001001396]	NM_001001396	11.6874	11.5081	13.3633	13.166	8.60254	8.09447	12.3686	12.1728	5.87881	6.27811	11.8743	11.5873	3.1952	3.15558
PLEKHG3	pleckstrin homology domain containing, family G (with RhoGef domain) member 3 [Source:HGNC Symbol;Acc:20364] [ENST00000247226]		0.791957	0.755648	3.82226	5.54371	0.916	0.869255	3.1247	2.91011	1.13707	2.47292	3.36171	3.16763	8.16982	27.6281
PTCH1	Homo sapiens patched 1 (PTCH1), transcript variant 1a, mRNA [NM_001083602]	NM_001083602	4.05145	5.86397	7.04082	7.53851	5.13268	6.48445	7.35363	6.85228	5.07413	4.68598	7.50552	6.83429	7.94123	3.19216
BZRAP1	Homo sapiens benzodiazapine receptor (peripheral) associated protein 1 (BZRAP1), transcript variant 1, mRNA [NM_004758]	NM_004758	7.49699	6.73227	10.0229	8.93409	6.34967	5.75039	8.84626	8.05089	5.28572	5.59933	6.53338	5.71194	5.7592	4.6006
ANXA4	Homo sapiens annexin A4 (ANXA4), mRNA [NM_001153]	NM_001153	6.99911	7.00472	9.44301	9.23152	6.86664	6.62619	9.83157	9.08183	8.88619	8.95248	10.3389	9.95647	5.44107	4.68093
ADAM8	Homo sapiens ADAM metallopeptidase domain 8 (ADAM8), transcript variant 1, mRNA [NM_001109]	NM_001109	12.0719	12.2462	14.9478	15.1162	10.8282	10.6284	14.1052	14.1469	11.4974	11.7489	14.3285	14.1216	7.34034	7.31027
TNFRSF1B	Homo sapiens tumor necrosis factor receptor superfamily, member 1B (TNFRSF1B), mRNA [NM_001066]	NM_001066	5.0121	5.45055	8.26768	8.37029	9.71556	10.6577	10.2879	10.7607	8.87725	9.22194	10.2915	9.95069	9.55051	7.56709
ATXN7L1	Homo sapiens ataxin 7-like 1 (ATXN7L1), transcript variant 2, mRNA [NM_152749]	NM_152749	3.91261	3.91843	6.09665	5.70308	3.75829	3.62464	5.60247	5.18891	3.81362	3.06946	5.25446	4.48859	4.54424	3.44535
INPP5D	Homo sapiens inositol polyphosphate-5-phosphatase, 145kDa (INPP5D), transcript variant 1, mRNA [NM_001017915]	NM_001017915	11.6631	11.2403	13.2836	12.9538	10.9326	10.3836	12.6805	12.102	11.6667	11.4558	11.91	11.6361	3.07497	3.27955
CERCAM	Homo sapiens cerebral endothelial cell adhesion molecule (CERCAM), mRNA [NM_016174]	NM_016174	1.01319	1.38326	3.70391	3.47602	1.74142	2.1408	2.13935	2.37283	4.72931	0.791449	5.12911	4.38543	6.4564	4.26562
CORO1C	Homo sapiens coronin, actin binding protein, 1C (CORO1C), transcript variant 1, mRNA [NM_014325]	NM_014325	3.43403	3.48454	5.95672	5.30125	5.91744	5.86171	5.34019	5.56083	7.23626	7.4321	6.09763	6.79005	5.74651	3.52276
GAS2L1	Homo sapiens growth arrest-specific 2 like 1 (GAS2L1), transcript variant 3, mRNA [NM_152237]	NM_152237	5.09068	4.52412	7.03018	6.63928	4.90263	2.93743	7.05525	6.23888	6.56351	6.12203	6.82783	7.68448	3.83573	4.33238
CACNA2D2	Homo sapiens calcium channel, voltage-dependent, alpha 2/delta subunit 2 (CACNA2D2), transcript variant 1, mRNA [NM_001005505]	NM_001005505	5.98014	6.69956	7.63174	8.82488	4.95017	5.12944	7.40358	6.981	5.12847	4.7657	7.71521	6.88216	3.14182	4.36299
PCDHGA7	Homo sapiens protocadherin gamma subfamily A, 7 (PCDHGA7), transcript variant 2, mRNA [NM_032087]	NM_032087	6.4632	6.13033	10.1532	9.81922	6.73733	6.81067	10.2474	10.7465	6.47174	6.8925	10.9845	10.6446	12.9062	12.8964
FGFBP1	Homo sapiens fibroblast growth factor binding protein 1 (FGFBP1), mRNA [NM_005130]	NM_005130	0.762196	0.743519	4.09198	4.36683	3.43693	0.831534	0.741648	1.22645	2.2822	0.720309	0.766349	3.59279	10.0546	12.3232
CDH1	Homo sapiens cadherin 1, type 1, E-cadherin (epithelial) (CDH1), mRNA [NM_004360]	NM_004360	2.00301	2.58932	4.93745	7.02251	0.732381	0.892076	5.2189	6.77799	0.875487	1.7292	3.47967	4.84758	7.64461	21.6034
GNAL	Homo sapiens guanine nucleotide binding protein (G protein), alpha activating activity polypeptide, olfactory type (GNAL), transcript variant 2, mRNA [NM_002071]	NM_002071	1.97643	1.3583	5.11818	3.33772	0.887772	0.81884	5.42432	3.20902	3.1151	0.717346	4.85589	3.57497	8.82598	3.94335
EFHD2	Homo sapiens EF-hand domain family, member D2 (EFHD2), mRNA [NM_024329]	NM_024329	8.48249	8.77515	10.6948	11.0149	9.29166	10.0288	10.6695	11.0247	9.32275	9.99967	10.2955	10.1815	4.63414	4.72327
RASSF4	Homo sapiens Ras association (RalGDS/AF-6) domain family member 4 (RASSF4), mRNA [NM_032023]	NM_032023	2.61656	3.05905	5.65404	6.09763	2.95776	0.88233	5.64496	6.02672	2.09201	2.28583	5.9467	5.32564	8.21055	8.21682
LPAR5	Homo sapiens lysophosphatidic acid receptor 5 (LPAR5), transcript variant 1, mRNA [NM_020400]	NM_020400	4.45971	6.06841	8.51004	8.76572	4.24675	4.71027	6.78914	6.91402	6.5964	7.02915	7.62242	7.70971	16.5681	6.48595
LRP12	Homo sapiens low density lipoprotein receptor-related protein 12 (LRP12), transcript variant 1, mRNA [NM_013437]	NM_013437	3.98683	2.65975	7.40602	7.02536	3.34058	2.60992	6.66926	6.72774	3.49834	0.707076	6.00358	6.57544	10.6974	20.6149
GPR114	Homo sapiens G protein-coupled receptor 114 (GPR114), mRNA [NM_153837]	NM_153837	8.0238	8.07159	12.8166	12.378	6.4632	6.03878	11.9239	10.7528	8.22813	7.9254	14.1068	14.0268	27.7185	19.7858
HECTD2	HECT domain containing 2 [Source:HGNC Symbol;Acc:26736] [ENST00000371681]		5.78817	5.70246	7.68765	7.4033	7.11896	6.95084	8.07895	8.52462	5.80534	5.36835	7.21168	6.9707	3.73079	3.25089
ZC3HAV1L	Homo sapiens cDNA FLJ40837 fis, clone TRACH2013495. [AK098156]		5.63046	6.22933	7.69147	8.03393	6.25142	5.95151	6.47851	6.28686	8.66707	8.78807	7.91811	8.43523	4.17277	3.49332
ATP9A	Homo sapiens ATPase, class II, type 9A (ATP9A), mRNA [NM_006045]	NM_006045	4.06878	2.51542	9.67298	8.58723	3.91762	3.97973	10.0286	8.23656	2.21696	4.09091	9.86693	7.90739	48.6442	67.2662
CEP128	Homo sapiens centrosomal protein 128kDa (CEP128), mRNA [NM_152446]	NM_152446	3.17891	3.60221	5.20516	5.78895	4.05783	3.75241	5.04892	5.0389	5.2815	5.99127	4.3075	4.55645	4.07343	4.55277
SLC27A3	Homo sapiens solute carrier family 27 (fatty acid transporter), member 3 (SLC27A3), mRNA [NM_024330]	NM_024330	6.27328	6.2034	8.56553	8.92422	5.50817	5.39255	7.9844	7.47117	6.97975	7.29112	8.22449	7.59157	4.8982	6.59243
ZBTB38	Homo sapiens zinc finger and BTB domain containing 38 (ZBTB38), mRNA [NM_001080412]	NM_001080412	8.9343	9.33186	11.7541	11.5139	8.11212	7.47722	11.4335	10.8044	7.63454	7.79172	11.3352	11.0369	7.06071	4.53792
LAIR1	Homo sapiens leukocyte-associated immunoglobulin-like receptor 1 (LAIR1), transcript variant b, mRNA [NM_021706]	NM_021706	3.55169	4.8658	6.12173	7.86531	3.49609	3.87728	6.32746	6.82806	4.41858	5.49814	8.55014	7.84109	5.93827	7.99728
FAM46C	Homo sapiens family with sequence similarity 46, member C (FAM46C), mRNA [NM_017709]	NM_017709	2.57323	1.43082	5.04737	4.03752	1.98098	1.85489	4.82591	4.11828	2.21765	0.725132	4.18018	4.3759	5.55633	6.09106
LOC100287759	PREDICTED: Homo sapiens hypothetical LOC100287759 (LOC100287759), partial miscRNA [XR_110885]	XR_110885	6.6192	6.64302	8.214	8.88304	6.43341	5.45363	9.53271	9.24712	7.04554	6.4445	9.31739	8.59761	3.02054	4.72403
LOC100129034	Homo sapiens hypothetical LOC100129034 (LOC100129034), non-coding RNA [NR_027406]	NR_027406	0.861273	2.0678	5.21588	5.27194	2.84839	1.88503	5.58314	5.65948	4.1746	4.0882	4.74523	5.79019	20.4582	9.21601
CRIP1	Homo sapiens cysteine-rich protein 1 (intestinal) (CRIP1), mRNA [NM_001311]	NM_001311	11.8148	13.0042	14.9893	15.0596	10.6088	11.6403	13.6834	13.5614	9.07154	9.83534	12.3304	12.5614	9.02837	4.15652
ASB2	Homo sapiens ankyrin repeat and SOCS box containing 2 (ASB2), transcript variant 2, mRNA [NM_016150]	NM_016150	5.69315	5.47062	8.37029	9.27291	4.42922	6.13349	7.15067	8.84703	9.92919	10.7658	10.9049	11.3042	6.39585	13.9509
EHD3	Homo sapiens EH-domain containing 3 (EHD3), mRNA [NM_014600]	NM_014600	3.5557	2.84647	5.36235	5.08606	3.97625	1.72387	5.55116	4.6049	5.26305	5.43798	6.3226	5.87063	3.4983	4.72263
PLEC	Homo sapiens plectin (PLEC), nuclear gene encoding mitochondrial protein, transcript variant 8, mRNA [NM_201382]	NM_201382	2.78327	2.39741	4.5127	4.25172	2.40714	2.87396	2.85617	2.91115	0.956998	1.99843	3.57868	2.2432	3.31596	3.61578
SMTN	Homo sapiens smoothelin (SMTN), transcript variant 2, mRNA [NM_134269]	NM_134269	3.36933	3.39687	5.29591	5.10377	5.53505	6.58097	4.65232	6.48263	5.95631	6.04824	5.96804	6.99151	3.80153	3.2646
PYHIN1	Homo sapiens pyrin and HIN domain family, member 1 (PYHIN1), transcript variant b2, mRNA [NM_198930]	NM_198930	4.41678	4.88158	9.67817	8.84398	4.61741	5.30533	9.45633	9.17282	3.67516	3.79236	7.88123	7.00953	38.3563	15.5884
FCHO2	Homo sapiens FCH domain only 2 (FCHO2), transcript variant 1, mRNA [NM_138782]	NM_138782	3.8237	3.5323	6.10961	5.86426	2.48064	3.36476	6.10916	5.54215	1.61995	0.931403	5.73289	5.34725	4.87674	5.03488
SERP2	Homo sapiens stress-associated endoplasmic reticulum protein family member 2 (SERP2), mRNA [NM_001010897]	NM_001010897	3.14209	2.96663	5.93333	5.4093	3.17404	3.03441	5.80289	4.75252	8.30909	7.81767	7.43822	6.91622	6.92222	5.43646
PLCD1	Homo sapiens phospholipase C, delta 1 (PLCD1), transcript variant 2, mRNA [NM_006225]	NM_006225	8.31185	9.04895	10.7322	10.8552	8.53221	7.88892	11.0693	9.80883	6.81638	7.12614	8.47901	7.98724	5.35304	3.49727
MYO1G	Homo sapiens myosin IG (MYO1G), mRNA [NM_033054]	NM_033054	6.53997	7.81285	8.78764	10.3244	6.19074	7.51991	9.8488	10.7413	10.2884	11.3637	12.5251	13.0323	4.74915	5.7023
KIAA1841	Homo sapiens KIAA1841 (KIAA1841), transcript variant 1, mRNA [NM_001129993]	NM_001129993	1.10892	1.37962	4.26446	4.24181	0.966411	0.927984	3.42508	1.69747	0.900502	0.754072	0.88045	0.81166	8.91071	7.27119
TLR3	Homo sapiens toll-like receptor 3 (TLR3), mRNA [NM_003265]	NM_003265	4.75975	4.85316	8.14902	7.66577	3.93712	2.94217	8.24743	7.1768	4.06426	0.780707	4.06237	2.29883	10.4779	7.02554
MAST2	Homo sapiens microtubule associated serine/threonine kinase 2 (MAST2), mRNA [NM_015112]	NM_015112	6.42874	5.91958	8.24954	7.55837	7.11055	7.33539	8.08704	7.99614	8.07938	8.31978	8.80825	8.80806	3.53277	3.11406
LRFN4	Homo sapiens leucine rich repeat and fibronectin type III domain containing 4 (LRFN4), mRNA [NM_024036]	NM_024036	5.25099	6.57735	8.54453	9.36075	7.60648	9.32385	8.57724	9.77836	9.87081	10.5041	9.28934	10.482	9.8052	6.88472
ANXA5	Homo sapiens annexin A5 (ANXA5), mRNA [NM_001154]	NM_001154	7.18258	9.72983	11.7247	12.4114	6.59965	9.05833	11.3428	11.406	8.3589	10.5691	10.9671	11.6448	23.2975	6.41543
C1orf21	Homo sapiens chromosome 1 open reading frame 21 (C1orf21), mRNA [NM_030806]	NM_030806	4.75357	4.45408	10.9608	9.59366	2.517	1.90133	9.1625	7.90055	0.791845	0.900187	6.56471	5.24544	73.8873	35.2507
PNMT	Homo sapiens phenylethanolamine N-methyltransferase (PNMT), mRNA [NM_002686]	NM_002686	1.23694	2.56302	4.15416	4.3936	2.98968	1.86087	3.45367	3.40396	3.44922	3.47677	7.59506	7.25239	7.55387	3.55681
TNIP3	Homo sapiens TNFAIP3 interacting protein 3 (TNIP3), transcript variant 1, mRNA [NM_024873]	NM_024873	0.691098	3.23467	6.62519	6.64027	3.8144	5.00671	11.2276	11.3688	4.61634	6.54675	9.71637	11.1567	61.1419	10.5971
SLA	Homo sapiens Src-like-adaptor (SLA), transcript variant 1, mRNA [NM_001045556]	NM_001045556	6.19751	6.92353	9.74206	9.7034	9.50969	10.342	11.0141	11.1862	8.40264	9.16765	10.2553	10.1446	11.6685	6.8679
RNF19A	Homo sapiens ring finger protein 19A (RNF19A), transcript variant 1, mRNA [NM_183419]	NM_183419	9.25301	9.2511	11.2475	10.9751	10.3344	10.4075	12.9047	13.267	9.51662	9.93233	12.2942	12.4232	3.98466	3.30349
SLC2A8	Homo sapiens solute carrier family 2 (facilitated glucose transporter), member 8 (SLC2A8), mRNA [NM_014580]	NM_014580	3.49796	3.95376	9.90209	9.20999	2.35991	4.63131	9.85889	9.61211	4.77437	5.5415	10.3438	9.76874	84.6906	38.2192
KLRF1	Homo sapiens killer cell lectin-like receptor subfamily F, member 1 (KLRF1), mRNA [NM_016523]	NM_016523	3.73878	3.22477	8.48581	6.22555	4.58999	1.55477	9.48264	6.74316	2.63842	0.689084	5.78775	3.55182	26.8534	8.0043
LOC541471	Homo sapiens hypothetical LOC541471 (LOC541471), transcript variant 2, non-coding RNA [NR_024373]	NR_024373	9.3441	7.35486	11.527	10.9659	10.9256	11.7691	12.8509	13.3889	9.9815	10.6041	12.9766	12.6715	4.54053	12.2192
C9orf167	Homo sapiens chromosome 9 open reading frame 167 (C9orf167), mRNA [NM_017723]	NM_017723	6.27606	5.99714	8.93568	7.74855	5.95745	5.90132	9.0204	7.48781	8.03094	8.13987	10.2678	9.62361	6.31867	3.36687
HOXB6	Homo sapiens homeobox B6 (HOXB6), mRNA [NM_018952]	NM_018952	2.23534	3.63047	5.17696	6.44191	3.17981	5.24625	7.30078	9.12022	3.67789	4.62469	8.87607	9.32664	7.68274	7.01982
FLJ31356	PREDICTED: Homo sapiens hypothetical protein FLJ31356 (FLJ31356), partial miscRNA [XR_109966]	XR_109966	3.52095	2.95308	5.46383	4.97616	2.05593	3.10501	5.57024	4.62733	3.01687	2.23076	3.56015	3.08167	3.84472	4.06451
ARHGAP26	Homo sapiens Rho GTPase activating protein 26 (ARHGAP26), transcript variant 1, mRNA [NM_015071]	NM_015071	8.11483	7.86484	10.0711	9.57569	8.66675	8.52739	10.1019	9.78647	7.0599	7.17909	10.2712	9.80325	3.88053	3.27354
LOC284454	Homo sapiens hypothetical LOC284454 (LOC284454), non-coding RNA [NR_036515]	NR_036515	3.99955	4.95475	7.12331	7.4007	7.2561	8.22614	7.31349	7.97221	5.16593	5.80995	6.66621	6.23558	8.71659	5.44886
ANKRD34A	Homo sapiens ankyrin repeat domain 34A (ANKRD34A), mRNA [NM_001039888]	NM_001039888	0.74326	1.41899	5.10798	4.95911	4.55144	5.64116	5.07494	4.94908	8.21765	8.62434	6.26922	6.87089	20.6021	11.6327
APOBEC3G	Homo sapiens apolipoprotein B mRNA editing enzyme, catalytic polypeptide-like 3G (APOBEC3G), mRNA [NM_021822]	NM_021822	9.22763	9.95759	14.0508	14.2108	10.4153	11.5431	13.7885	13.4086	9.50969	10.2698	11.5988	11.1023	28.3087	19.0702
SGCD	Homo sapiens sarcoglycan, delta (35kDa dystrophin-associated glycoprotein) (SGCD), transcript variant 1, mRNA [NM_000337]	NM_000337	1.84592	0.758077	7.36777	5.12806	0.887212	0.825706	5.76196	5.59334	0.834681	2.18794	6.06783	2.50338	45.9455	20.6774
DKK3	Homo sapiens dickkopf homolog 3 (Xenopus laevis) (DKK3), transcript variant 1, mRNA [NM_015881]	NM_015881	2.54965	4.32813	8.44847	7.35085	4.85316	2.84839	7.08603	5.85883	2.38194	0.647974	1.2374	0.735898	59.6652	8.12701
NFATC2	nuclear factor of activated T-cells, cytoplasmic, calcineurin-dependent 2 [Source:HGNC Symbol;Acc:7776] [ENST00000371564]		8.57027	8.17945	10.733	10.4368	7.83853	7.46949	9.44301	9.72195	8.92346	8.64855	9.03613	8.94277	4.47776	4.78119
FAM167A	Homo sapiens family with sequence similarity 167, member A (FAM167A), mRNA [NM_053279]	NM_053279	3.44141	3.85698	7.37412	6.15029	0.854643	0.798032	5.2424	2.52503	0.711493	0.792012	5.10003	3.53382	15.2709	4.90181
MECOM	Homo sapiens MDS1 and EVI1 complex locus (MECOM), transcript variant 4, mRNA [NM_004991]	NM_004991	0.674388	1.55533	4.77174	3.14478	1.89202	0.720445	0.694049	0.626739	0.675086	0.661913	0.645862	1.52242	17.117	3.00934
SAP30	Homo sapiens Sin3A-associated protein, 30kDa (SAP30), mRNA [NM_003864]	NM_003864	8.84367	8.0808	10.7199	10.8469	8.65337	8.62669	10.0681	10.0273	10.3071	10.364	10.9248	11.2504	3.67119	6.8025
GNGT2	Homo sapiens guanine nucleotide binding protein (G protein), gamma transducing activity polypeptide 2 (GNGT2), transcript variant 1, mRNA [NM_031498]	NM_031498	4.24932	4.84609	7.2393	6.98202	4.07441	4.33792	6.88858	6.78141	8.14275	8.72668	8.57604	8.69453	7.94466	4.39522
TPPP	Homo sapiens tubulin polymerization promoting protein (TPPP), mRNA [NM_007030]	NM_007030	0.858544	1.00753	3.4964	3.26126	0.910185	0.874719	0.825515	2.12511	2.39525	0.910014	0.738664	0.711962	6.22408	4.76914
RYR1	Homo sapiens ryanodine receptor 1 (skeletal) (RYR1), transcript variant 1, mRNA [NM_000540]	NM_000540	2.42072	2.79611	5.09498	5.8475	0.805842	1.8448	4.11798	4.89753	0.850901	0.907267	4.25796	4.72423	6.38315	8.29005
RIMBP3	Homo sapiens RIMS binding protein 3 (RIMBP3), mRNA [NM_015672]	NM_015672	4.30537	6.0344	7.28925	7.87067	4.78378	4.51332	5.50687	4.6709	6.08055	5.5269	4.6682	4.91088	7.91107	3.57085
SLC4A10	Homo sapiens solute carrier family 4, sodium bicarbonate transporter, member 10 (SLC4A10), transcript variant 2, mRNA [NM_022058]	NM_022058	2.18116	2.71414	7.0846	6.51927	2.6216	1.09435	8.70454	7.87164	2.08011	3.95058	8.73261	7.91721	29.9284	13.9784
SLFN11	Homo sapiens schlafen family member 11 (SLFN11), transcript variant 5, mRNA [NM_152270]	NM_152270	8.48329	9.09835	11.8619	11.7733	10.2749	10.4506	12.3261	12.1652	10.5566	10.9386	11.4613	11.4068	10.4009	6.3862
ME1	Homo sapiens malic enzyme 1, NADP(+)-dependent, cytosolic (ME1), mRNA [NM_002395]	NM_002395	2.01552	0.9339	5.66469	5.35126	1.89774	2.74156	6.49683	6.56426	0.811224	2.20871	5.54674	5.91368	12.5461	21.3676
DNAJC6	Homo sapiens DnaJ (Hsp40) homolog, subfamily C, member 6 (DNAJC6), mRNA [NM_014787]	NM_014787	3.8278	2.99531	6.1198	4.59838	3.32958	2.77637	4.33634	2.29019	2.85057	1.72067	4.94586	5.13069	4.89735	3.0379
GZMB	Homo sapiens granzyme B (granzyme 2, cytotoxic T-lymphocyte-associated serine esterase 1) (GZMB), mRNA [NM_004131]	NM_004131	7.09513	7.99614	15.4454	15.0763	11.8314	13.8176	17.4429	17.3911	14.2517	16.0093	17.2722	17.2722	326.342	135.316
FEZ1	Homo sapiens fasciculation and elongation protein zeta 1 (zygin I) (FEZ1), transcript variant 1, mRNA [NM_005103]	NM_005103	0.669297	1.02882	6.33312	4.41309	4.9264	4.66032	8.25733	6.80523	3.31982	3.94706	6.37603	4.64836	50.6967	10.4416
ANXA2P1	Homo sapiens annexin A2 pseudogene 1 (ANXA2P1), non-coding RNA [NR_001562]	NR_001562	5.8475	6.82194	9.13139	9.98981	6.22047	7.79084	10.0635	10.4099	6.60122	7.92407	10.0363	10.383	9.73983	8.98719
RADIL	Homo sapiens Ras association and DIL domains (RADIL), mRNA [NM_018059]	NM_018059	2.28765	0.639095	6.29115	2.90556	0.817881	0.698523	3.89452	2.32523	2.46996	4.51958	0.640357	1.52913	16.0388	4.81143
FGFBP2	Homo sapiens fibroblast growth factor binding protein 2 (FGFBP2), mRNA [NM_031950]	NM_031950	7.64574	8.59952	13.0369	13.7618	7.06879	6.88441	11.8027	12.0093	6.78544	6.54216	10.9925	11.4558	41.9659	35.8086
FOXD1	Homo sapiens forkhead box D1 (FOXD1), mRNA [NM_004472]	NM_004472	0.680763	1.07224	6.28616	6.67046	2.58649	3.85515	5.99644	6.1043	3.37083	3.49609	6.63209	7.14109	48.6846	48.4432
ANK1	Homo sapiens ankyrin 1, erythrocytic (ANK1), transcript variant 3, mRNA [NM_000037]	NM_000037	3.12659	3.09862	5.05522	6.14898	2.67298	3.03011	5.443	6.99703	3.33534	3.80319	7.07234	7.85318	3.80692	8.28422
FZD4	Homo sapiens frizzled family receptor 4 (FZD4), mRNA [NM_012193]	NM_012193	2.25797	1.24526	4.96203	4.41983	0.783822	0.689084	3.42609	2.5673	0.69038	0.717294	2.20841	2.6323	6.5163	9.02901
LAX1	Homo sapiens lymphocyte transmembrane adaptor 1 (LAX1), transcript variant 1, mRNA [NM_017773]	NM_017773	5.02157	5.43068	7.62988	7.21168	6.66738	7.38071	7.31581	7.62878	5.86738	5.71002	6.22533	5.72235	6.09789	3.43664
SCD5	Homo sapiens stearoyl-CoA desaturase 5 (SCD5), transcript variant 1, mRNA [NM_001037582]	NM_001037582	1.89641	3.14634	6.66342	7.39043	0.789271	0.705925	6.38962	6.40789	4.65752	5.89335	6.31865	7.2324	27.2279	18.9495
SH3BP5	Homo sapiens SH3-domain binding protein 5 (BTK-associated) (SH3BP5), transcript variant 1, mRNA [NM_004844]	NM_004844	4.97351	7.41957	9.75956	9.83366	5.47821	7.13351	8.3295	8.80662	4.90073	5.81875	7.66606	8.2163	27.5897	5.32986
DPYSL2	Homo sapiens dihydropyrimidinase-like 2 (DPYSL2), transcript variant 2, mRNA [NM_001386]	NM_001386	6.72234	6.24395	9.29823	9.59635	6.63821	4.76904	8.93374	7.73933	6.65309	5.76569	8.09848	7.96802	5.96236	10.2135
GGA2	Homo sapiens golgi-associated, gamma adaptin ear containing, ARF binding protein 2 (GGA2), mRNA [NM_015044]	NM_015044	8.43376	8.42845	10.7131	10.2308	9.31635	9.30215	9.20175	9.17532	9.07031	8.83318	8.96585	8.98323	4.85459	3.48787
ABHD15	Homo sapiens abhydrolase domain containing 15 (ABHD15), mRNA [NM_198147]	NM_198147	5.95523	6.70136	7.83077	8.41921	6.22281	6.34688	8.01776	7.3171	7.47908	7.6585	7.99902	7.75373	3.6694	3.28948
PPP1R14B	Homo sapiens protein phosphatase 1, regulatory (inhibitor) subunit 14B (PPP1R14B), mRNA [NM_138689]	NM_138689	12.8238	12.8639	14.9034	14.5101	13.3668	13.6368	13.8669	13.5299	14.1552	14.5133	13.6166	13.9581	4.22691	3.13002
SIGLEC9	Homo sapiens sialic acid binding Ig-like lectin 9 (SIGLEC9), transcript variant 2, mRNA [NM_014441]	NM_014441	0.649095	1.76511	3.86651	4.36144	3.54989	1.64682	3.76913	4.47034	5.14766	3.07558	3.67612	3.38527	9.30119	6.04749
LOC100505956	PREDICTED: Homo sapiens hypothetical LOC100505956 (LOC100505956), partial miscRNA [XR_110884]	XR_110884	4.96352	4.67644	7.57225	7.16594	3.64956	2.44698	6.66738	6.01426	4.93306	4.13092	6.62069	6.24462	6.09966	5.61583
TNFSF14	Homo sapiens tumor necrosis factor (ligand) superfamily, member 14 (TNFSF14), transcript variant 1, mRNA [NM_003807]	NM_003807	7.1722	8.21323	11.3767	12.0666	14.6008	14.8686	13.8423	14.8908	12.6411	13.0092	12.1911	12.0487	18.4361	14.4535
PIGZ	Homo sapiens phosphatidylinositol glycan anchor biosynthesis, class Z (PIGZ), mRNA [NM_025163]	NM_025163	2.0784	2.91764	5.484	5.24166	2.17124	2.50479	5.26339	4.24592	4.25858	3.32713	5.87318	4.64304	10.5971	5.00724
SAMD3	Homo sapiens sterile alpha motif domain containing 3 (SAMD3), transcript variant 2, mRNA [NM_152552]	NM_152552	6.39944	6.23558	10.0144	9.23995	6.09126	6.17417	10.2566	9.86996	4.04305	3.98421	7.87626	6.40173	12.2522	8.02424
GPR56	Homo sapiens G protein-coupled receptor 56 (GPR56), transcript variant 3, mRNA [NM_201525]	NM_201525	6.74981	7.13175	14.3867	14.319	6.28406	6.53102	13.2959	13.1996	8.72434	8.87522	15.2713	14.8158	199.043	145.741
EIF4EBP1	Homo sapiens eukaryotic translation initiation factor 4E binding protein 1 (EIF4EBP1), mRNA [NM_004095]	NM_004095	9.47313	9.25567	12.734	12.1279	11.5253	11.9272	10.4956	9.65499	12.9815	13.5771	12.0922	11.6885	9.58571	7.32175
RORB	Homo sapiens mRNA; cDNA DKFZp686J0395 (from clone DKFZp686J0395). [BX647070]		3.36997	1.86607	7.51409	6.45543	0.854718	0.807859	6.51235	4.01353	0.811103	0.855684	4.94448	2.54817	17.6809	24.0733
SPIN4	Homo sapiens spindlin family, member 4 (SPIN4), mRNA [NM_001012968]	NM_001012968	4.1142	4.13092	6.56685	6.01269	4.05724	3.5038	5.97238	5.12806	5.68425	6.14471	5.94212	6.1143	5.4742	3.68526
SERPINI1	Homo sapiens serpin peptidase inhibitor, clade I (neuroserpin), member 1 (SERPINI1), transcript variant 1, mRNA [NM_005025]	NM_005025	1.33852	2.59959	4.14588	4.39542	3.75524	0.755534	5.00794	4.06534	2.68835	2.5607	3.58112	2.80359	7.00003	3.47216
PLOD1	Homo sapiens procollagen-lysine 1, 2-oxoglutarate 5-dioxygenase 1 (PLOD1), mRNA [NM_000302]	NM_000302	3.59186	4.09537	5.87164	6.31836	4.37305	5.29476	6.41578	6.60309	7.86041	8.19479	7.84971	7.71922	4.85604	4.6686
EPDR1	Homo sapiens ependymin related protein 1 (zebrafish) (EPDR1), transcript variant 1, mRNA [NM_017549]	NM_017549	4.03131	2.42161	6.47458	6.76193	4.53566	3.11422	7.46304	6.72265	7.33994	5.69962	8.06572	8.1433	5.43873	20.2567
APOBEC3D	Homo sapiens apolipoprotein B mRNA editing enzyme, catalytic polypeptide-like 3D (APOBEC3D), mRNA [NM_152426]	NM_152426	5.75458	6.78243	9.07841	8.80628	5.76159	6.43682	8.3589	7.84468	5.8522	5.9523	7.52095	7.17909	10.0132	4.06668
EFNA3	Homo sapiens ephrin-A3 (EFNA3), mRNA [NM_004952]	NM_004952	0.814296	1.49618	4.21396	3.34097	0.882277	1.02003	2.31813	3.11722	4.26377	5.07413	3.48431	3.78635	10.5536	3.59202
ASCL2	Homo sapiens achaete-scute complex homolog 2 (Drosophila) (ASCL2), mRNA [NM_005170]	NM_005170	2.85811	3.83378	9.3687	9.29845	7.9192	8.38424	8.03339	7.89157	8.89551	8.57277	9.48665	9.52829	91.1763	44.1602
SIPA1L2	Homo sapiens signal-induced proliferation-associated 1 like 2 (SIPA1L2), mRNA [NM_020808]	NM_020808	4.72549	2.6802	6.76584	5.59756	10.1191	9.16324	9.99002	10.0079	8.76477	7.9165	7.1285	7.81691	4.11344	7.55459
FAM129B	Homo sapiens MEG3 (MEG3) mRNA, complete cds. [AF151783]		7.63174	7.24213	10.0264	9.17176	8.85746	8.86592	11.1008	10.4122	10.9473	10.6091	11.0289	11.3919	5.25844	3.80958
DIAPH2	diaphanous homolog 2 (Drosophila) [Source:HGNC Symbol;Acc:2877] [ENST00000324765]		5.21488	5.87553	7.31013	7.4706	5.04916	4.36537	6.62171	6.01269	5.92125	5.41768	6.77097	6.79542	4.273	3.02108
PTPRE	Homo sapiens protein tyrosine phosphatase, receptor type, E (PTPRE), transcript variant 1, mRNA [NM_006504]	NM_006504	10.1408	10.2465	12.7142	12.408	12.4052	12.4014	12.9733	13.3668	10.5362	11.0725	12.1251	11.8619	5.95228	4.47379
GIT1	Homo sapiens G protein-coupled receptor kinase interacting ArfGAP 1 (GIT1), transcript variant 2, mRNA [NM_014030]	NM_014030	4.67683	5.32061	6.59914	6.97609	6.77671	7.86932	6.85645	7.03096	6.87223	7.25748	6.23625	6.54433	3.79032	3.15029
SAMSN1	Homo sapiens SAM domain, SH3 domain and nuclear localization signals 1 (SAMSN1), mRNA [NM_022136]	NM_022136	9.27689	9.79406	11.583	11.8258	10.6279	11.5667	11.9129	12.9935	11.7185	11.8389	11.3512	12.166	4.94556	4.08885
JAZF1	Homo sapiens JAZF zinc finger 1 (JAZF1), mRNA [NM_175061]	NM_175061	7.06325	4.31618	9.47901	8.37702	7.91105	7.1473	9.87993	9.20682	7.94388	7.99743	9.06494	8.58723	5.33602	16.6892
HNRPLL	Homo sapiens heterogeneous nuclear ribonucleoprotein L-like (HNRPLL), transcript variant 1, mRNA [NM_138394]	NM_138394	7.20938	6.42597	10.1811	9.46973	8.84225	8.06507	10.3211	9.64515	9.77268	9.83893	10.5207	10.208	7.8446	8.24641
PRSS23	Homo sapiens protease, serine, 23 (PRSS23), mRNA [NM_007173]	NM_007173	0.638622	2.66936	8.63038	9.59679	0.753913	0.66078	10.3953	9.88136	4.15618	4.24118	8.4104	7.97496	254.542	121.72
LRFN2	Homo sapiens leucine rich repeat and fibronectin type III domain containing 2 (LRFN2), mRNA [NM_020737]	NM_020737	2.36088	3.16232	9.86628	7.27999	1.10565	1.7325	10.5102	7.45047	0.813765	0.702048	6.82889	3.40988	181.697	17.3597
FAM108A1	Homo sapiens family with sequence similarity 108, member A1 (FAM108A1), transcript variant 1, mRNA [NM_031213]	NM_031213	9.76975	10.2835	11.9883	12.0274	9.6626	10.092	11.286	10.9239	10.5792	10.9078	11.0176	11.0814	4.65419	3.34928
ST3GAL5	Homo sapiens ST3 beta-galactoside alpha-2,3-sialyltransferase 5 (ST3GAL5), transcript variant 1, mRNA [NM_003896]	NM_003896	7.71198	7.87294	11.1075	9.68336	8.15295	7.49523	9.45107	8.29975	7.56877	7.26595	8.37733	7.20307	10.5231	3.50743
AGAP3	Homo sapiens ArfGAP with GTPase domain, ankyrin repeat and PH domain 3 (AGAP3), transcript variant 1, mRNA [NM_031946]	NM_031946	7.58022	7.72273	9.92893	9.75131	7.42543	7.84651	9.15576	8.90338	8.76321	9.34347	9.14525	9.77719	5.09366	4.08002
MS4A1	Homo sapiens membrane-spanning 4-domains, subfamily A, member 1 (MS4A1), transcript variant 1, mRNA [NM_152866]	NM_152866	0.646907	0.679914	5.308	4.57945	0.755181	0.665984	4.37843	3.31358	0.687539	0.85799	1.04137	2.14234	25.3005	14.9238
NETO2	Homo sapiens neuropilin (NRP) and tolloid (TLL)-like 2 (NETO2), transcript variant 1, mRNA [NM_018092]	NM_018092	5.26582	3.86688	8.97241	6.5994	6.55866	6.97821	7.70491	7.98317	6.94418	6.7991	8.08297	8.34509	13.0555	6.64614
IL18RAP	Homo sapiens interleukin 18 receptor accessory protein (IL18RAP), mRNA [NM_003853]	NM_003853	8.26626	8.67606	10.8623	11.4964	9.4985	9.90734	12.9026	13.0441	7.78378	8.55589	11.5873	10.6625	6.04644	7.06307
MAP2K3	Homo sapiens mitogen-activated protein kinase kinase 3 (MAP2K3), transcript variant B, mRNA [NM_145109]	NM_145109	8.77113	7.99743	10.6939	9.60977	12.1427	12.4732	11.305	12.0323	10.6962	10.9751	11.4659	11.1013	3.7915	3.05746
IDH2	Homo sapiens isocitrate dehydrogenase 2 (NADP+), mitochondrial (IDH2), nuclear gene encoding mitochondrial protein, mRNA [NM_002168]	NM_002168	7.46518	8.64338	9.84012	10.38	8.3655	8.3567	9.50127	9.13772	9.98252	10.5907	8.26536	8.31509	5.18712	3.33256
STXBP6	Homo sapiens syntaxin binding protein 6 (amisyn) (STXBP6), mRNA [NM_014178]	NM_014178	0.639883	1.71675	6.51841	6.02262	0.752697	1.70676	6.45613	5.76653	1.01587	2.00203	7.0564	6.18431	58.8319	19.7786
S100A4	Homo sapiens S100 calcium binding protein A4 (S100A4), transcript variant 1, mRNA [NM_002961]	NM_002961	10.1765	11.2511	13.5679	14.1938	9.05269	9.25469	12.947	12.6335	10.1191	10.4808	12.9725	12.9528	10.4936	7.68832
ELOVL6	ELOVL family member 6, elongation of long chain fatty acids (FEN1/Elo2, SUR4/Elo3-like, yeast) [Source:HGNC Symbol;Acc:15829] [ENST00000394607]		0.626793	0.603748	3.5842	4.15741	1.45974	1.00291	4.79829	4.91532	5.17491	5.29793	5.07185	4.79731	7.76726	11.7425
SETBP1	Homo sapiens SET binding protein 1 (SETBP1), transcript variant 1, mRNA [NM_015559]	NM_015559	5.22372	5.51575	10.6467	9.71234	3.17216	3.5202	10.8493	10.4117	5.18122	6.42908	12.2751	12.2237	42.9031	18.3357
TSHZ3	Homo sapiens teashirt zinc finger homeobox 3 (TSHZ3), mRNA [NM_020856]	NM_020856	0.784187	1.27006	7.612	7.74428	4.97122	4.77982	6.92817	7.53577	0.808866	0.697429	6.1827	6.60505	113.599	88.9071
LPP	Homo sapiens LIM domain containing preferred translocation partner in lipoma (LPP), transcript variant 1, mRNA [NM_005578]	NM_005578	3.08424	3.64677	5.23343	5.81688	3.82819	3.26316	4.51672	5.38505	6.20786	6.33876	5.79408	6.17196	4.43578	4.50057
ZBTB8A	Homo sapiens zinc finger and BTB domain containing 8A (ZBTB8A), mRNA [NM_001040441]	NM_001040441	0.637271	0.613061	5.09847	4.96003	0.748578	0.657929	4.93348	3.94346	3.47404	2.92004	5.29709	4.88453	22.027	20.3501
PDZK1	Homo sapiens PDZ domain containing 1 (PDZK1), transcript variant 1, mRNA [NM_002614]	NM_002614	2.98431	0.866553	5.53179	3.10369	2.11066	0.648745	3.80728	4.05498	3.18322	3.19627	3.42698	2.99118	5.84612	4.71459
LATS2	Homo sapiens LATS, large tumor suppressor, homolog 2 (Drosophila) (LATS2), mRNA [NM_014572]	NM_014572	6.49962	6.90468	9.38867	9.45986	5.7242	6.06117	9.39144	9.59366	4.50369	5.87318	9.46321	9.91728	7.40787	5.8774
SLCO4C1	Homo sapiens solute carrier organic anion transporter family, member 4C1 (SLCO4C1), mRNA [NM_180991]	NM_180991	1.80386	0.704966	6.493	7.43121	2.42161	0.765593	6.23332	6.38279	5.5397	0.674237	6.64053	5.82594	25.7971	105.877
WEE1	Homo sapiens WEE1 homolog (S. pombe) (WEE1), transcript variant 1, mRNA [NM_003390]	NM_003390	2.08281	3.26834	6.82967	6.30822	0.861444	3.07586	6.14313	5.83145	8.20502	8.2928	6.88105	7.13708	26.8501	8.22426
MLC1	Homo sapiens megalencephalic leukoencephalopathy with subcortical cysts 1 (MLC1), transcript variant 1, mRNA [NM_015166]	NM_015166	0.792817	0.867001	5.15902	4.7436	0.860138	0.802178	4.78864	3.20565	1.83738	1.0969	7.60863	5.53665	20.6232	14.6883
TESC	Homo sapiens tescalcin (TESC), transcript variant 1, mRNA [NM_017899]	NM_017899	8.62913	9.60318	11.0121	11.3695	11.084	11.6924	11.4543	11.9886	12.2786	12.8062	13.2065	13.3139	5.21599	3.40183
HPS3	Homo sapiens Hermansky-Pudlak syndrome 3 (HPS3), mRNA [NM_032383]	NM_032383	8.29804	8.25043	10.0543	9.98661	8.11997	7.16953	9.31943	8.63433	8.91616	8.86344	8.89471	8.85312	3.3783	3.33151
CD3G	Homo sapiens CD3g molecule, gamma (CD3-TCR complex) (CD3G), mRNA [NM_000073]	NM_000073	12.4037	12.8601	14.7187	14.4692	12.1234	11.8412	13.9604	13.3934	12.2434	11.8401	13.4958	13.3245	4.97596	3.05061
CPNE7	Homo sapiens copine VII (CPNE7), transcript variant 2, mRNA [NM_014427]	NM_014427	6.49353	5.72767	10.0945	8.31997	6.27734	5.90572	8.70977	6.66657	7.16256	7.13597	6.41922	6.47981	12.1341	6.0306
CPEB2	Homo sapiens cytoplasmic polyadenylation element binding protein 2 (CPEB2), transcript variant B, mRNA [NM_182485]	NM_182485	3.45545	4.50776	6.03645	6.57796	4.26401	2.76822	4.49383	3.90901	2.39895	2.53433	3.97263	3.95813	5.98357	4.19945
ARHGAP35	Homo sapiens Rho GTPase activating protein 35 (ARHGAP35), mRNA [NM_004491]	NM_004491	3.7158	3.74509	5.9452	5.5886	1.80386	2.5583	5.12129	4.46256	3.71126	3.97075	5.1449	4.58589	4.68936	3.58882
GFPT2	Homo sapiens glutamine-fructose-6-phosphate transaminase 2 (GFPT2), mRNA [NM_005110]	NM_005110	4.39577	4.43352	8.62212	7.88892	4.46342	4.26102	6.1233	5.25584	1.06601	3.36293	5.19115	4.22379	18.7179	10.9693
ITGA5	Homo sapiens integrin, alpha 5 (fibronectin receptor, alpha polypeptide) (ITGA5), mRNA [NM_002205]	NM_002205	9.27065	9.93096	11.4475	11.6206	7.18295	7.69106	9.15398	9.28867	6.89841	7.78048	8.50011	8.34531	4.52163	3.22584
GPR68	Homo sapiens G protein-coupled receptor 68 (GPR68), transcript variant 2, mRNA [NM_003485]	NM_003485	3.50206	3.78635	6.27115	5.83706	2.98848	4.58541	5.98299	5.35346	3.06523	4.1547	5.21916	4.48581	6.81677	4.1431
TRIM45	Homo sapiens tripartite motif containing 45 (TRIM45), transcript variant 1, mRNA [NM_025188]	NM_025188	0.714435	1.8352	5.52531	4.16151	2.57604	1.91691	5.02049	4.35366	4.17294	4.93218	4.89652	5.09068	28.0684	5.01521
LYST	Homo sapiens lysosomal trafficking regulator (LYST), mRNA [NM_000081]	NM_000081	8.99375	8.36112	10.6846	10.0466	8.96655	9.03038	12.1215	11.3468	8.94889	9.19429	11.7126	10.964	3.22853	3.21644
HRH3	Homo sapiens histamine receptor H3 (HRH3), mRNA [NM_007232]	NM_007232	3.64198	3.55643	5.75407	5.44376	3.645	3.98348	5.93414	6.4683	4.17618	4.42853	6.66544	6.72467	4.32317	3.69948
MAF	Homo sapiens short form transcription factor C-MAF (c-maf) mRNA, complete cds. [AF055376]		0.765	2.05488	5.9066	5.42547	2.23375	0.852494	7.27535	7.33697	0.788497	2.78057	7.15433	8.59075	35.3	10.3431
CHST11	Homo sapiens carbohydrate (chondroitin 4) sulfotransferase 11 (CHST11), transcript variant 1, mRNA [NM_018413]	NM_018413	8.39363	8.30214	10.7545	10.0474	9.51708	9.39037	11.2439	10.8831	7.53509	7.59185	10.4288	9.9831	5.13673	3.35246
NBEAL2	Homo sapiens neurobeachin-like 2 (NBEAL2), mRNA [NM_015175]	NM_015175	6.54608	6.86484	10.2203	10.2533	6.09557	7.41987	9.37511	9.67776	7.54437	8.4019	7.58549	8.39659	12.7656	10.4717
ENPP5	Homo sapiens ectonucleotide pyrophosphatase/phosphodiesterase 5 (putative) (ENPP5), mRNA [NM_021572]	NM_021572	2.64496	3.12613	4.68485	6.00482	2.85491	1.89165	5.98186	5.69419	1.57253	2.29414	1.84432	2.20536	4.11213	7.35483
GZMK	Homo sapiens granzyme K (granzyme 3; tryptase II) (GZMK), mRNA [NM_002104]	NM_002104	8.89208	11.6164	13.648	14.227	8.21357	9.83534	13.2866	13.1604	5.27744	6.63157	12.2018	10.0349	27.0202	6.10765
CCR6	Homo sapiens chemokine (C-C motif) receptor 6 (CCR6), transcript variant 2, mRNA [NM_031409]	NM_031409	1.73745	2.06421	4.899	5.03594	0.713681	0.6216	2.21093	3.26251	0.605907	0.594573	3.32931	5.40102	8.94788	7.84475
ABI3	Homo sapiens ABI family, member 3 (ABI3), transcript variant 1, mRNA [NM_016428]	NM_016428	7.35235	8.46833	11.5431	11.8769	6.74002	8.22771	10.9118	10.8391	10.0343	10.6927	11.1727	11.0202	18.2619	10.619
RGMA	Homo sapiens RGM domain family, member A (RGMA), transcript variant 4, mRNA [NM_020211]	NM_020211	1.55758	2.09283	7.71486	4.59183	0.793041	0.714856	8.07869	1.36221	0.691884	0.785401	2.18953	0.655096	71.372	5.65294
TMEM200A	Homo sapiens transmembrane protein 200A, mRNA (cDNA clone MGC:50847 IMAGE:5760073), complete cds. [BC044246]		2.44592	3.74712	6.40955	5.92284	3.26214	4.4486	6.15401	6.31154	0.684293	1.56997	5.00982	4.00665	15.6016	4.5181
SLC2A14	solute carrier family 2 (facilitated glucose transporter), member 14 [Source:HGNC Symbol;Acc:18301] [ENST00000431042]		8.62109	8.47812	10.5429	10.0698	10.1053	10.6119	11.2475	11.3155	10.2579	10.7794	11.2234	11.7977	3.78886	3.01397
HES6	Homo sapiens hairy and enhancer of split 6 (Drosophila) (HES6), transcript variant 1, mRNA [NM_018645]	NM_018645	1.66337	3.49108	6.04528	6.67399	4.50735	6.17368	4.6416	5.36235	6.78046	7.25918	6.03956	6.3353	20.8491	9.08136
SH2D1B	Homo sapiens SH2 domain containing 1B (SH2D1B), mRNA [NM_053282]	NM_053282	2.65607	2.1538	4.57162	3.90688	0.889001	0.753094	3.85486	3.83687	0.756867	0.663901	3.47864	1.56318	3.77257	3.37077
EVC2	Homo sapiens Ellis van Creveld syndrome 2 (EVC2), transcript variant 1, mRNA [NM_147127]	NM_147127	0.715804	1.0526	4.6924	5.30608	0.938092	1.4386	5.16039	5.67266	0.760987	4.54355	6.25998	5.83637	15.7426	19.0733
FOSL2	Homo sapiens FOS-like antigen 2 (FOSL2), mRNA [NM_005253]	NM_005253	4.00665	4.19832	9.22256	7.73143	8.96636	8.90495	10.0084	10.5451	6.29519	6.62742	9.84905	9.57528	37.1659	11.5764
TNFSF12	Homo sapiens tumor necrosis factor (ligand) superfamily, member 12 (TNFSF12), transcript variant 1, mRNA [NM_003809]	NM_003809	9.04248	9.59105	11.0601	11.4856	9.179	9.03724	10.9315	10.4719	8.8895	9.10425	10.3518	10.3862	4.04909	3.71813
KIF21A	Homo sapiens kinesin family member 21A (KIF21A), transcript variant 2, mRNA [NM_017641]	NM_017641	8.80662	9.2971	11.1142	11.1472	9.8986	10.2366	11.3345	11.3042	9.64764	10.053	11.2258	11.0081	4.9506	3.60537
RHBDF2	Homo sapiens rhomboid 5 homolog 2 (Drosophila) (RHBDF2), transcript variant 1, mRNA [NM_024599]	NM_024599	9.6516	10.5232	12.7047	12.877	10.7528	11.4276	10.9896	11.3109	9.70491	9.89274	11.4406	11.6181	8.29994	5.1116
IL23R	Homo sapiens interleukin 23 receptor (IL23R), mRNA [NM_144701]	NM_144701	0.664051	1.46831	4.24572	4.18094	4.93902	1.88011	6.98269	6.54712	1.53777	4.17659	7.02985	7.22037	11.9726	6.55515
DENND3	Homo sapiens DENN/MADD domain containing 3 (DENND3), mRNA [NM_014957]	NM_014957	8.8874	9.74379	12.1592	12.1736	7.96077	7.3873	11.6109	11.057	6.83636	7.33272	12.22	11.529	9.65843	5.38808
FKBP1B	Homo sapiens FK506 binding protein 1B, 12.6 kDa (FKBP1B), transcript variant 2, mRNA [NM_054033]	NM_054033	4.19338	3.56526	8.2671	7.71012	4.18758	3.02934	8.25674	7.43862	5.52118	5.06607	8.59761	8.47023	16.8388	17.6901
HLA-DPA1	Homo sapiens major histocompatibility complex, class II, DP alpha 1 (HLA-DPA1), transcript variant 1, mRNA [NM_033554]	NM_033554	7.58156	7.31954	10.6995	10.7994	7.89012	7.32533	10.5434	10.1892	8.18135	7.82874	10.3661	9.69351	8.68128	11.1571
TYROBP	Homo sapiens TYRO protein tyrosine kinase binding protein (TYROBP), transcript variant 1, mRNA [NM_003332]	NM_003332	5.4726	5.86981	9.6094	7.96386	5.18533	5.33175	9.03749	7.13271	4.14866	4.44212	9.01961	7.16031	17.5914	4.26944
VANGL1	Homo sapiens vang-like 1 (van gogh, Drosophila) (VANGL1), transcript variant 1, mRNA [NM_138959]	NM_138959	3.09809	5.58047	7.92316	8.72213	1.82444	4.15741	7.82437	7.4554	6.53592	6.65198	9.46247	9.42193	28.3459	8.82539
LOC100505746	Homo sapiens hypothetical LOC100505746 (LOC100505746), transcript variant 1, non-coding RNA [NR_038311]	NR_038311	3.69907	4.59838	5.34789	6.5126	3.89617	5.04102	5.58639	6.14405	5.03437	5.79757	5.64116	4.72997	3.13576	3.7691
LILRA3	Homo sapiens leukocyte immunoglobulin-like receptor, subfamily A (without TM domain), member 3 (LILRA3), transcript variant 1, mRNA [NM_006865]	NM_006865	1.63832	1.9203	5.09525	4.679	0.800476	2.13708	5.1423	5.28674	0.720192	0.825947	5.09473	4.05666	10.981	6.76786
PKD2	Homo sapiens polycystic kidney disease 2 (autosomal dominant) (PKD2), mRNA [NM_000297]	NM_000297	6.14588	6.40824	7.87847	8.01738	6.27458	6.46218	8.48296	7.96211	7.32133	7.56837	8.19587	8.19611	3.32325	3.0507
CALHM2	Homo sapiens calcium homeostasis modulator 2 (CALHM2), transcript variant 1, mRNA [NM_015916]	NM_015916	7.12428	8.09541	11.428	11.8117	6.53472	5.78316	10.8469	10.0813	6.4155	7.40465	10.1098	9.7012	19.7492	13.1439
PCDHGB2	Homo sapiens protocadherin gamma subfamily B, 2 (PCDHGB2), transcript variant 2, mRNA [NM_032096]	NM_032096	1.91329	0.941581	3.50964	2.99043	0.849071	1.66512	3.45694	2.25882	2.3247	0.878537	4.25926	2.76563	3.02376	4.13775
RGS18	Homo sapiens regulator of G-protein signaling 18 (RGS18), mRNA [NM_130782]	NM_130782	0.621074	0.778213	4.52527	5.62781	0.705401	0.61921	5.60346	6.2034	0.599212	0.649397	3.65818	5.59235	14.972	28.832
ADAM19	Homo sapiens ADAM metallopeptidase domain 19 (ADAM19), mRNA [NM_033274]	NM_033274	4.2329	6.38139	9.15058	10.3792	6.28507	8.78199	12.5638	13.3445	5.99052	7.81445	10.0564	11.7175	30.2252	15.9755
KIAA0649	Homo sapiens KIAA0649 (KIAA0649), mRNA [NM_014811]	NM_014811	0.59691	0.580053	4.01532	3.86075	2.58746	0.607986	4.90049	4.3075	2.72907	3.1871	7.20425	7.01056	10.6916	9.71828
PTGER4	Homo sapiens prostaglandin E receptor 4 (subtype EP4) (PTGER4), mRNA [NM_000958]	NM_000958	6.43842	5.47758	8.5078	7.9915	8.86616	8.38187	9.01961	9.85026	7.43061	7.31678	8.02032	7.64574	4.19708	5.71171
FAM43A	Homo sapiens family with sequence similarity 43, member A (FAM43A), mRNA [NM_153690]	NM_153690	3.74364	5.12103	6.99244	7.39001	3.05982	4.93704	6.22454	6.96216	2.64231	4.51878	7.312	7.51912	9.50578	4.81984
ADCY9	Homo sapiens adenylate cyclase 9 (ADCY9), mRNA [NM_001116]	NM_001116	3.08196	2.89358	5.52312	5.89152	4.31263	5.15503	5.57297	5.4726	5.54215	5.49388	5.83205	5.55644	5.43079	7.98863
FCRL3	Homo sapiens Fc receptor-like 3 (FCRL3), mRNA [NM_052939]	NM_052939	5.03262	3.51693	7.29039	6.89415	4.01559	4.38101	9.14493	8.98519	2.08476	1.24869	8.96217	8.20884	4.78251	10.3907
SLC1A5	Homo sapiens solute carrier family 1 (neutral amino acid transporter), member 5 (SLC1A5), transcript variant 1, mRNA [NM_005628]	NM_005628	6.71226	5.62606	8.38187	7.78251	11.1204	11.7126	10.7447	11.4572	10.5573	10.8976	11.1055	10.697	3.18128	4.45815
GSC	Homo sapiens goosecoid homeobox (GSC), mRNA [NM_173849]	NM_173849	0.580312	0.570349	6.30852	4.85795	0.67348	0.590776	5.06044	2.76274	0.582494	0.577509	4.78132	3.15481	53.0106	19.5297
GOLM1	Homo sapiens golgi membrane protein 1 (GOLM1), transcript variant 1, mRNA [NM_016548]	NM_016548	0.580053	0.569484	5.83945	5.44127	0.672178	1.18998	5.51653	5.72104	3.94143	3.67291	5.89888	6.22599	38.3033	29.2788
ARHGAP18	Rho GTPase activating protein 18 [Source:HGNC Symbol;Acc:21035] [ENST00000368149]		1.81322	0.571959	6.34567	4.88975	3.1237	2.83539	6.36147	5.89002	3.64161	4.27794	5.70184	5.06479	23.1422	19.9427
CKLF	Homo sapiens chemokine-like factor (CKLF), transcript variant 4, mRNA [NM_181641]	NM_181641	10.0049	9.77686	11.8743	11.4608	10.3039	10.4481	11.3673	11.0372	10.8656	10.9991	10.8507	11.0475	3.65372	3.21296
GZMH	Homo sapiens granzyme H (cathepsin G-like 2, protein h-CCPX) (GZMH), mRNA [NM_033423]	NM_033423	7.30415	9.45884	16.0803	16.3584	8.00817	10.9162	16.6655	17.0028	11.0769	12.6162	16.2416	17.4429	438.408	119.389
PYDC1	Homo sapiens PYD (pyrin domain) containing 1 (PYDC1), mRNA [NM_152901]	NM_152901	4.45179	4.93434	6.34525	6.66372	4.45762	4.8363	6.62342	6.08946	3.84974	4.07664	5.23559	4.81038	3.71526	3.31585
APOBR	Homo sapiens apolipoprotein B receptor (APOBR), mRNA [NM_018690]	NM_018690	5.17819	6.04276	6.96496	8.0523	5.1199	6.28714	7.70898	7.92004	7.46949	8.16422	7.84694	7.54009	3.45042	4.02653
ZAK	Homo sapiens sterile alpha motif and leucine zipper containing kinase AZK (ZAK), transcript variant 2, mRNA [NM_133646]	NM_133646	3.55926	2.65887	6.44818	6.38097	4.168	4.04382	7.16319	7.32423	7.70376	7.07095	8.07425	8.62948	7.40715	13.1966
CKLF-CMTM1	Homo sapiens CKLF-CMTM1 readthrough (CKLF-CMTM1), transcript variant 1, mRNA [NM_001204099]	NM_001204099	3.00131	1.73778	5.13537	4.21051	0.819298	0.741446	4.72033	1.26314	4.76208	4.28072	5.35346	4.57766	4.38953	5.55096
KLRG1	Homo sapiens killer cell lectin-like receptor subfamily G, member 1 (KLRG1), mRNA [NM_005810]	NM_005810	6.75273	7.41096	12.4073	12.1029	7.15768	8.19747	12.597	12.6162	7.59668	7.82087	12.0752	10.8236	50.3724	25.8465
ZBP1	Homo sapiens Z-DNA binding protein 1 (ZBP1), transcript variant 1, mRNA [NM_030776]	NM_030776	2.02509	5.80753	6.50194	8.72668	2.92911	3.56112	5.35933	6.29584	2.87522	0.607277	2.4242	2.45557	22.2673	7.56401
PRF1	Homo sapiens perforin 1 (pore forming protein) (PRF1), transcript variant 1, mRNA [NM_005041]	NM_005041	6.24395	6.5654	10.287	11.2665	6.89051	8.24474	13.1996	13.3482	7.54778	7.77552	13.0064	12.5113	16.4843	26.0128
EPHA4	Homo sapiens EPH receptor A4 (EPHA4), mRNA [NM_004438]	NM_004438	6.11003	7.95133	10.3602	10.8646	2.63556	2.54541	6.9619	6.03829	0.628528	1.7976	4.35146	4.5871	19.0301	7.53323
NTN4	Homo sapiens netrin 4 (NTN4), mRNA [NM_021229]	NM_021229	0.643262	2.33466	6.69223	5.51482	0.694466	0.654077	6.38546	3.67291	0.683072	0.606044	4.97649	3.55169	66.2096	9.06409
MCOLN2	Homo sapiens mucolipin 2 (MCOLN2), mRNA [NM_153259]	NM_153259	4.14122	7.57198	9.45199	10.3735	6.39333	9.37901	12.2164	12.6099	6.77716	9.23152	11.7733	11.8231	39.6917	6.97171
IL2	Homo sapiens interleukin 2 (IL2), mRNA [NM_000586]	NM_000586	0.675787	0.661695	3.81044	4.99912	12.9602	13.6417	13.3069	14.8032	10.4947	11.6164	9.1406	11.6966	8.78264	20.216
CADM1	Homo sapiens cell adhesion molecule 1 (CADM1), transcript variant 1, mRNA [NM_014333]	NM_014333	3.47338	5.35907	9.67999	10.4986	3.14959	4.66617	10.2613	10.3773	1.4027	2.75011	10.1408	10.0022	73.854	35.2495
AGAP1	Homo sapiens ArfGAP with GTPase domain, ankyrin repeat and PH domain 1 (AGAP1), transcript variant 1, mRNA [NM_001037131]	NM_001037131	2.07272	3.65621	7.23953	6.57345	0.739191	1.40298	6.50094	5.79266	2.58649	3.96896	6.90578	6.08018	35.9223	7.55398
CAMK2N1	Homo sapiens calcium/calmodulin-dependent protein kinase II inhibitor 1 (CAMK2N1), mRNA [NM_018584]	NM_018584	7.77464	8.03054	11.8088	10.4084	7.73505	7.90055	10.8919	10.1738	6.78976	7.28948	10.6354	10.1424	16.3835	5.19755
NTNG2	Homo sapiens netrin G2 (NTNG2), mRNA [NM_032536]	NM_032536	6.65867	6.9513	9.75909	9.7522	7.27683	6.36385	8.54305	8.30249	6.22599	5.74553	9.24134	8.43639	8.57667	6.96873
HOPX	Homo sapiens HOP homeobox (HOPX), transcript variant 2, mRNA [NM_139211]	NM_139211	6.60429	6.6984	10.7522	10.8642	8.14055	8.21879	13.512	13.8339	8.96396	9.95681	14.7658	15.0197	17.7278	17.948
KLRD1	Homo sapiens killer cell lectin-like receptor subfamily D, member 1 (KLRD1), transcript variant 1, mRNA [NM_002262]	NM_002262	4.92618	4.49078	10.6496	9.94428	7.31762	7.25721	12.6354	12.2364	5.01933	4.76139	11.7615	10.8733	52.8332	43.8196
COL5A1	Homo sapiens collagen, type V, alpha 1 (COL5A1), mRNA [NM_000093]	NM_000093	0.733442	0.717613	4.6139	3.88787	0.774843	0.690993	3.56602	2.97038	0.714517	1.27273	2.47484	1.64527	14.7277	9.00206
SRGN	Homo sapiens serglycin, mRNA (cDNA clone IMAGE:4688573). [BC022313]		4.34719	4.38677	6.06023	6.09347	7.01503	7.3709	7.26617	7.96386	4.97761	5.30563	7.06155	7.26131	3.2785	3.26413
KLRB1	Homo sapiens killer cell lectin-like receptor subfamily B, member 1 (KLRB1), mRNA [NM_002258]	NM_002258	8.22917	8.24637	14.2771	12.988	7.15511	7.25079	13.9265	12.218	6.00228	6.02672	12.4634	10.4247	66.1605	26.7523
C20orf3	Homo sapiens chromosome 20 open reading frame 3 (C20orf3), mRNA [NM_020531]	NM_020531	12.0894	12.3786	14.7476	14.3952	13.0567	13.3026	14.332	13.9657	12.1612	12.1736	13.5818	13.1572	6.31229	4.0463
ANKRD13B	Homo sapiens ankyrin repeat domain 13B (ANKRD13B), mRNA [NM_152345]	NM_152345	0.632778	1.53475	3.2471	3.66068	6.94973	7.39796	4.25144	5.54181	7.34446	7.24447	5.79231	6.42415	6.12335	4.36486
NEK10	NIMA (never in mitosis gene a)- related kinase 10 [Source:HGNC Symbol;Acc:18592] [ENST00000383770]		1.51397	0.611093	4.18555	3.30629	0.673355	0.635134	4.63762	3.72952	1.71258	0.726406	2.71392	2.09407	6.37126	6.47643
CCR2	Homo sapiens chemokine (C-C motif) receptor 2 (CCR2), transcript variant A, mRNA [NM_001123041]	NM_001123041	0.587755	2.84432	6.41323	6.88887	0.661913	2.70951	8.07278	8.55739	1.46749	2.29308	8.48984	6.98168	56.7078	16.5017
DLG5	Homo sapiens discs, large homolog 5 (Drosophila) (DLG5), mRNA [NM_004747]	NM_004747	0.571318	0.565616	4.5802	2.86348	0.643618	0.579274	4.18836	2.92513	0.581973	0.566045	3.84434	2.45643	16.0988	4.9173
KIAA1671	Homo sapiens KIAA1671 (KIAA1671), mRNA [NM_001145206]	NM_001145206	6.77097	7.09314	9.60568	9.25704	5.84638	5.34767	8.23108	7.47301	7.98016	7.54483	7.05859	6.688	7.13401	4.48126
PLEK	Homo sapiens pleckstrin (PLEK), mRNA [NM_002664]	NM_002664	2.15934	4.70642	10.6519	11.019	5.81056	7.69408	12.7365	12.8166	4.5127	6.23658	12.0951	10.1921	360.179	79.4818
LOC100131096	Homo sapiens hypothetical LOC100131096 (LOC100131096), non-coding RNA [NR_040071]	NR_040071	7.58864	8.49361	9.70979	10.498	6.40555	7.80095	8.35152	9.41738	6.01862	6.03788	7.09283	6.64766	4.3504	4.01209
SATB2	Homo sapiens SATB homeobox 2 (SATB2), transcript variant 2, mRNA [NM_015265]	NM_015265	0.778893	0.763818	4.49578	4.6723	0.808866	0.722501	4.51296	5.2931	2.28765	0.87126	3.91341	4.3118	13.149	15.0166
CLIC1	Homo sapiens chloride intracellular channel 1 (CLIC1), mRNA [NM_001288]	NM_001288	9.2848	9.43497	12.4091	12.0148	11.1766	12.1848	13.5288	13.4882	13.1673	13.4836	13.6667	13.6555	8.72005	5.97875
CXCR3	Homo sapiens chemokine (C-X-C motif) receptor 3 (CXCR3), transcript variant 1, mRNA [NM_001504]	NM_001504	11.26	12.7031	15.5535	15.3825	12.6748	13.5543	13.153	13.0064	13.0776	13.3341	11.2516	11.8976	19.6101	6.40588
NCR3	Homo sapiens natural cytotoxicity triggering receptor 3 (NCR3), transcript variant 1, mRNA [NM_147130]	NM_147130	7.4282	7.95792	9.39069	10.3401	8.13684	8.4419	10.5746	10.7179	11.3706	11.628	13.0472	12.6985	3.89736	5.21339
KIR2DS4	Homo sapiens killer cell immunoglobulin-like receptor, two domains, short cytoplasmic tail, 4 (KIR2DS4), mRNA [NM_012314]	NM_012314	1.77116	2.13589	3.43071	4.55173	0.792727	2.55152	4.43528	5.66747	1.50601	1.91766	5.28258	5.27744	3.15918	5.33631
EVC	Ellis van Creveld syndrome [Source:HGNC Symbol;Acc:3497] [ENST00000382674]	XR_108541	0.7174	1.02293	5.46854	5.8386	0.73538	0.796358	5.26582	5.45735	0.709731	0.667044	7.34446	6.70558	26.9299	28.162
HOXB4	Homo sapiens homeobox B4 (HOXB4), mRNA [NM_024015]	NM_024015	6.81533	7.30534	8.76171	8.9294	6.5304	6.23268	9.14239	8.78807	7.67005	8.07869	8.73299	9.00263	3.85407	3.08242
GALNT3	Homo sapiens UDP-N-acetyl-alpha-D-galactosamine:polypeptide N-acetylgalactosaminyltransferase 3 (GalNAc-T3) (GALNT3), mRNA [NM_004482]	NM_004482	5.14002	2.6367	7.60118	6.61035	3.62464	1.42612	6.77875	5.68425	2.78032	0.615489	6.7403	6.02299	5.50662	15.7105
C17orf66	Homo sapiens chromosome 17 open reading frame 66 (C17orf66), mRNA [NM_152781]	NM_152781	3.00743	3.93583	7.57866	7.15277	0.704594	1.92355	5.95923	5.46854	4.5089	0.650365	4.76298	3.41912	23.7727	9.29813
MYBL1	Homo sapiens v-myb myeloblastosis viral oncogene homolog (avian)-like 1 (MYBL1), transcript variant 1, mRNA [NM_001080416]	NM_001080416	6.33859	7.14405	9.37752	10.1727	8.10485	8.36517	12.7914	12.1259	7.01731	7.78461	10.2183	9.53484	8.21886	8.16025
MIDN	Homo sapiens midnolin (MIDN), mRNA [NM_177401]	NM_177401	3.51901	3.41983	5.29541	5.02778	4.16616	3.93396	5.4078	5.4078	2.82254	2.4451	4.24864	3.98683	3.42571	3.04819
FGR	Homo sapiens Gardner-Rasheed feline sarcoma viral (v-fgr) oncogene homolog (FGR), transcript variant 2, mRNA [NM_001042747]	NM_001042747	0.599875	0.590656	4.12019	5.33225	0.632532	0.608088	2.71681	2.69043	0.618493	0.581097	2.27645	1.4822	11.4741	26.7524
TGFBR3	Homo sapiens transforming growth factor, beta receptor III (TGFBR3), transcript variant 1, mRNA [NM_003243]	NM_003243	6.44567	5.68557	8.72702	8.5863	5.09754	4.91595	9.87955	9.44009	4.90894	5.7009	10.5137	9.21077	4.86133	7.46804
PACSIN1	Homo sapiens protein kinase C and casein kinase substrate in neurons 1 (PACSIN1), transcript variant 1, mRNA [NM_020804]	NM_020804	3.20196	4.10387	7.98297	8.19031	5.67852	1.74038	6.12942	5.14909	2.86289	3.42215	5.04045	5.33729	27.4933	16.9879
TGFBI	Homo sapiens transforming growth factor, beta-induced, 68kDa (TGFBI), mRNA [NM_000358]	NM_000358	0.771041	0.762043	6.70345	6.90353	0.787859	0.698297	6.03829	4.86344	0.752021	0.876201	4.0798	3.4063	61.0709	70.5948
CDC14C	Homo sapiens CDC14 cell division cycle 14 homolog C (S. cerevisiae) (CDC14C), non-coding RNA [NR_003595]	NR_003595	3.52746	3.83687	5.21068	5.93691	2.2486	2.8743	5.0962	4.80519	2.19813	2.77896	5.13756	5.00641	3.21146	4.28723
SLC9A3R1	Homo sapiens ezrin-radixin-moesin binding phosphoprotein-50 mRNA, complete cds. [AF015926]		11.0247	10.8674	12.9679	13.6337	11.2174	10.9481	11.918	11.9216	12.346	12.5394	12.3914	12.3441	3.8455	6.80376
ARHGAP20	Homo sapiens Rho GTPase activating protein 20 (ARHGAP20), mRNA [NM_020809]	NM_020809	0.588641	0.583824	3.89155	4.15157	0.618307	0.597252	3.73725	3.16582	1.27249	2.48592	2.78167	2.53089	9.86904	11.8577
SCARA5	Homo sapiens scavenger receptor class A, member 5 (putative) (SCARA5), mRNA [NM_173833]	NM_173833	0.657686	0.964346	4.45049	2.86664	2.23184	1.61968	2.45912	3.31718	0.668449	3.02078	1.52591	1.75887	13.8595	3.73808
LANCL3	Homo sapiens LanC lantibiotic synthetase component C-like 3 (bacterial) (LANCL3), transcript variant 1, mRNA [NM_198511]	NM_198511	0.674525	0.67023	3.53668	3.8168	0.698881	0.627213	4.47278	3.92978	0.668685	2.20375	6.04622	6.01248	7.27099	8.85547
SLC2A3	Homo sapiens solute carrier family 2 (facilitated glucose transporter), member 3 (SLC2A3), mRNA [NM_006931]	NM_006931	2.87153	2.68484	4.92023	4.69574	5.37089	6.34822	6.41782	6.69084	5.78166	6.39568	6.27048	6.8103	4.13733	4.03034
BMPR1A	Homo sapiens bone morphogenetic protein receptor, type IA (BMPR1A), mRNA [NM_004329]	NM_004329	3.20864	3.424	6.60429	6.14125	3.07624	3.56445	6.2677	5.53428	4.6853	5.47944	6.30067	6.54132	10.5243	6.57622
ZNF683	Homo sapiens zinc finger protein 683 (ZNF683), transcript variant 2, mRNA [NM_173574]	NM_173574	6.2098	5.73289	11.6874	13.9265	4.00021	3.23695	9.00503	10.7704	3.11846	4.62918	5.7009	6.85325	44.558	292.763
HOTAIRM1	Homo sapiens HOXA transcript antisense RNA, myeloid-specific 1 (non-protein coding) (HOTAIRM1), transcript variant 1, non-coding RNA [NR_038366]	NR_038366	4.84609	3.36027	6.75648	5.95123	6.37675	3.28261	5.96764	5.8628	3.33225	0.919376	5.55687	5.33264	3.75911	6.02498
KIAA1804	Homo sapiens mixed lineage kinase 4 (KIAA1804), mRNA [NM_032435]	NM_032435	1.78523	0.720445	3.73846	2.87269	0.679253	0.722319	3.27482	2.95776	2.34621	0.649495	0.800201	2.517	3.87242	4.44518
SH2D2A	Homo sapiens SH2 domain containing 2A (SH2D2A), transcript variant 2, mRNA [NM_003975]	NM_003975	11.1848	11.4786	14.5712	13.4932	13.8241	14.3682	15.2677	15.1408	14.1826	14.5752	16.2013	15.7001	10.4571	4.04057
BAI2	Homo sapiens brain-specific angiogenesis inhibitor 2 (BAI2), mRNA [NM_001703]	NM_001703	0.762367	2.15008	4.06017	3.85544	2.48936	2.30416	3.33821	3.22847	0.681295	0.777121	2.6887	3.62099	9.83416	3.26109
CTSD	Homo sapiens cathepsin D (CTSD), mRNA [NM_001909]	NM_001909	6.21868	7.0162	8.30504	8.93705	6.48374	6.87301	7.88351	7.71735	6.88281	7.33936	7.8627	7.93848	4.24675	3.78645
ZNF296	Homo sapiens zinc finger protein 296 (ZNF296), mRNA [NM_145288]	NM_145288	3.49693	3.70321	5.5397	6.22005	6.06893	7.07645	5.23618	5.85452	5.95866	6.19751	5.10481	5.67902	4.12037	5.72327
CLSPN	Homo sapiens claspin (CLSPN), transcript variant 1, mRNA [NM_022111]	NM_022111	0.836405	1.95545	3.48838	3.84328	0.839605	0.739135	3.21241	2.39525	7.42774	7.38941	5.26885	5.82925	6.28527	3.70079
PTPRJ	Homo sapiens protein tyrosine phosphatase, receptor type, J (PTPRJ), transcript variant 1, mRNA [NM_002843]	NM_002843	4.86371	5.59478	7.68413	7.77226	6.32429	5.70563	7.46595	7.65722	4.70894	5.30608	8.4687	7.85535	7.06371	4.52362
PIK3AP1	Homo sapiens phosphoinositide-3-kinase adaptor protein 1 (PIK3AP1), mRNA [NM_152309]	NM_152309	2.2332	1.05192	7.52977	7.04529	4.4165	4.12354	7.81825	7.01574	4.66032	4.88158	7.57315	6.66738	39.3029	63.7064
NDRG1	Homo sapiens N-myc downstream regulated 1 (NDRG1), transcript variant 2, mRNA [NM_006096]	NM_006096	3.41347	3.84402	5.71727	5.97699	3.09613	2.98027	6.02631	5.63328	2.26357	2.49459	5.30214	5.397	4.93755	4.3862
CDHR1	Homo sapiens cadherin-related family member 1 (CDHR1), transcript variant 1, mRNA [NM_033100]	NM_033100	2.19009	1.24583	3.96704	3.12872	0.711106	0.640357	3.7134	3.1888	1.61539	0.803555	4.80816	4.25299	3.42702	3.68814
CCDC65	Homo sapiens coiled-coil domain containing 65 (CCDC65), mRNA [NM_033124]	NM_033124	2.86622	4.99353	5.30765	6.97865	3.77245	3.48103	6.13673	6.33835	2.12304	2.4883	4.63873	4.6039	5.43182	3.95897
HHEX	Homo sapiens hematopoietically expressed homeobox (HHEX), mRNA [NM_002729]	NM_002729	0.632423	0.629819	5.75362	4.73465	0.624988	0.646521	3.67767	0.665849	0.633537	1.48881	3.59092	2.94718	34.8043	17.2059
B3GAT1	Homo sapiens beta-1,3-glucuronyltransferase 1 (glucuronosyltransferase P) (B3GAT1), transcript variant 2, mRNA [NM_054025]	NM_054025	2.67386	2.88464	11.15	10.523	2.01488	5.06009	10.7288	10.763	0.786892	2.32131	9.57404	8.78972	356.111	199.238
LOC389831	Homo sapiens hypothetical LOC389831 (LOC389831), mRNA [NM_001242480]	NM_001242480	0.588168	3.36997	3.52135	5.2424	0.608661	2.49863	4.19585	4.54207	5.56444	5.60935	6.21814	6.51785	7.63791	3.6615
GPR172B	Homo sapiens G protein-coupled receptor 172B (GPR172B), transcript variant 2, mRNA [NM_017986]	NM_017986	3.28295	4.65626	5.83509	8.25401	4.56977	3.38302	5.27035	5.33225	3.26796	3.24175	4.90158	5.47713	5.86503	12.1068
RNF166	Homo sapiens ring finger protein 166 (RNF166), transcript variant 1, mRNA [NM_178841]	NM_178841	5.49154	5.06378	8.08516	7.22849	4.29913	3.32453	5.62163	4.96044	4.32013	4.19832	3.68488	3.87503	6.03608	4.48376
FAM49A	Homo sapiens family with sequence similarity 49, member A (FAM49A), mRNA [NM_030797]	NM_030797	1.76167	3.69506	8.1308	7.86889	2.20446	2.92939	7.61368	6.18827	1.43391	2.05047	8.20131	6.84791	82.6608	18.0487
LILRB3	Homo sapiens leukocyte immunoglobulin-like receptor, subfamily B (with TM and ITIM domains), member 3 (LILRB3), transcript variant 2, mRNA [NM_006864]	NM_006864	2.13094	2.18687	6.14125	5.79266	2.51891	1.33852	6.20444	6.32887	2.43278	3.49557	6.06821	5.43068	16.1148	12.1745
LOC100510687	major histocompatibility complex, class II, DR beta 3 [Source:HGNC Symbol;Acc:4951] [ENST00000307137]	XM_003119380	3.52591	4.45453	10.6667	9.95332	4.66862	6.27424	11.606	10.2738	5.47477	5.48647	10.7219	9.0847	141.121	45.2169
SPIRE1	Homo sapiens spire homolog 1 (Drosophila) (SPIRE1), transcript variant 2, mRNA [NM_020148]	NM_020148	3.40792	1.93532	5.95897	4.52847	3.73846	3.23726	5.70592	4.64267	6.03172	5.99644	6.71662	6.76193	5.86062	6.03412
ST8SIA1	Homo sapiens ST8 alpha-N-acetyl-neuraminide alpha-2,8-sialyltransferase 1 (ST8SIA1), mRNA [NM_003034]	NM_003034	4.62021	7.28339	10.5225	10.108	3.33619	5.42502	9.60158	8.76061	0.664208	4.55296	7.20634	7.73041	59.811	7.08417
APOBEC3F	Homo sapiens apolipoprotein B mRNA editing enzyme, catalytic polypeptide-like 3F (APOBEC3F), transcript variant 1, mRNA [NM_145298]	NM_145298	6.08353	7.07009	10.4061	10.3352	7.59955	8.77809	10.4951	10.4835	8.10354	8.64773	9.63979	9.20516	20.0085	9.6135
SEMA4C	Homo sapiens sema domain, immunoglobulin domain (Ig), transmembrane domain (TM) and short cytoplasmic domain, (semaphorin) 4C (SEMA4C), mRNA [NM_017789]	NM_017789	8.47	9.50873	10.1191	11.1398	7.85112	8.36692	9.52445	10.1481	9.6128	9.8508	10.5967	10.7727	3.13649	3.09753
PLAUR	Homo sapiens plasminogen activator, urokinase receptor (PLAUR), transcript variant 3, mRNA [NM_001005377]	NM_001005377	1.48845	2.52393	5.43596	5.79918	3.36262	4.99613	5.57751	6.42169	4.48188	6.79542	5.792	6.48886	15.4284	9.68163
SLC1A4	Homo sapiens solute carrier family 1 (glutamate/neutral amino acid transporter), member 4 (SLC1A4), transcript variant 1, mRNA [NM_003038]	NM_003038	6.00315	6.36116	8.19932	8.86479	6.40024	7.62443	7.99842	7.9568	8.05285	9.12353	10.0188	9.6626	4.5826	5.67111
GFOD1	glucose-fructose oxidoreductase domain containing 1 [Source:HGNC Symbol;Acc:21096] [ENST00000379287]		0.87208	0.623882	4.83484	4.42086	7.95839	7.4132	6.95597	6.56946	6.74562	6.63444	7.09238	5.78976	15.5923	13.8997
CCL4	Homo sapiens chemokine (C-C motif) ligand 4 (CCL4), transcript variant 1, mRNA [NM_002984]	NM_002984	6.80584	9.43407	15.0448	15.1119	15.0987	16.9093	18.3687	18.2629	12.9409	15.465	18.3687	18.1778	302.114	51.1898
PLD1	phospholipase D1, phosphatidylcholine-specific [Source:HGNC Symbol;Acc:9067] [ENST00000497307]		0.622377	1.35904	3.64997	3.25987	3.07076	0.634702	2.57732	2.85682	1.90395	0.609194	2.42931	2.35373	8.15446	3.73427
ADAP1	Homo sapiens ArfGAP with dual PH domains 1 (ADAP1), mRNA [NM_006869]	NM_006869	2.78214	4.24791	7.14496	7.56175	4.70922	7.38712	7.85712	7.96863	7.58315	8.53575	9.27738	8.99031	20.5749	9.94405
DAPK2	Homo sapiens death-associated protein kinase 2 (DAPK2), mRNA [NM_014326]	NM_014326	4.68651	4.31648	8.34815	7.98164	4.40313	3.64198	7.29242	6.37194	0.772215	1.96693	5.2805	3.971	12.655	12.686
CD58	Homo sapiens CD58 molecule (CD58), transcript variant 1, mRNA [NM_001779]	NM_001779	8.40492	7.83607	11.1516	11.0196	7.38918	7.64414	10.913	10.7724	7.74038	8.21574	10.5546	10.5282	6.71163	9.08532
ERN1	Homo sapiens endoplasmic reticulum to nucleus signaling 1 (ERN1), mRNA [NM_001433]	NM_001433	1.67604	2.97289	6.12942	5.74207	5.02739	3.35232	6.87913	6.2102	1.90043	2.39472	6.28143	5.51131	21.9078	6.81718
GZMA	Homo sapiens granzyme A (granzyme 1, cytotoxic T-lymphocyte-associated serine esterase 3) (GZMA), mRNA [NM_006144]	NM_006144	7.3201	9.20139	14.124	14.073	7.40044	8.21357	15.1478	14.8934	7.07867	7.69553	14.2663	12.708	111.732	29.2752
AUTS2	Homo sapiens autism susceptibility candidate 2 (AUTS2), transcript variant 1, mRNA [NM_015570]	NM_015570	9.50305	9.07187	14.4727	12.9946	7.66005	6.66696	11.8159	10.4616	4.55896	4.22872	9.46973	9.08949	31.3349	15.1651
TLCD2	Homo sapiens TLC domain containing 2 (TLCD2), mRNA [NM_001164407]	NM_001164407	2.06733	0.70034	4.03621	4.1746	0.671651	0.629064	3.89811	3.38652	0.698622	2.08526	3.96383	4.20539	3.91462	11.1137
TNFSF9	Homo sapiens tumor necrosis factor (ligand) superfamily, member 9 (TNFSF9), mRNA [NM_003811]	NM_003811	2.10848	2.91115	4.83845	4.80023	5.62073	7.0164	10.0314	11.247	3.34683	4.91462	8.87226	8.33021	6.63439	3.70397
PIF1	Homo sapiens PIF1 5'-to-3' DNA helicase homolog (S. cerevisiae) (PIF1), mRNA [NM_025049]	NM_025049	2.28628	0.669073	5.29447	5.99452	2.42843	0.688522	4.83553	5.06479	5.34019	6.0181	8.01676	8.16174	8.04554	40.0977
HLA-DOA	Homo sapiens major histocompatibility complex, class II, DO alpha (HLA-DOA), mRNA [NM_002119]	NM_002119	7.891	7.84468	10.51	10.322	7.98816	7.72839	10.2961	9.87317	8.157	7.78807	10.1095	9.57097	6.14312	5.56855
PCOLCE	Homo sapiens procollagen C-endopeptidase enhancer (PCOLCE), mRNA [NM_002593]	NM_002593	3.85933	3.43071	6.61035	5.7533	3.58319	2.75673	5.97663	4.76527	4.68085	4.81526	5.77325	5.33042	6.73195	5.00231
CHST12	Homo sapiens carbohydrate (chondroitin 4) sulfotransferase 12 (CHST12), mRNA [NM_018641]	NM_018641	9.70197	9.97877	12.2462	12.3849	9.46356	8.83499	10.8946	10.5299	7.79577	7.1764	10.1134	9.40427	5.83306	5.3004
NXPH4	Homo sapiens neurexophilin 4 (NXPH4), mRNA [NM_007224]	NM_007224	3.65818	2.26518	10.1162	7.20459	0.80509	1.98653	8.24252	5.39161	1.84592	0.961965	1.33455	0.754333	87.9108	30.6838
DUSP4	Homo sapiens dual specificity phosphatase 4 (DUSP4), transcript variant 1, mRNA [NM_001394]	NM_001394	5.39773	5.78924	8.64069	9.13139	8.27873	8.87573	10.2277	11.8131	10.0052	10.687	12.4595	12.7734	9.4673	10.1412
C10orf54	Homo sapiens chromosome 10 open reading frame 54 (C10orf54), mRNA [NM_022153]	NM_022153	7.48913	8.45958	10.1218	10.8174	12.9679	13.5649	12.5375	13.7339	11.1192	11.4734	11.1733	11.4494	6.2017	5.12601
B4GALT2	Homo sapiens UDP-Gal:betaGlcNAc beta 1,4- galactosyltransferase, polypeptide 2 (B4GALT2), transcript variant 2, mRNA [NM_003780]	NM_003780	2.45643	2.99213	4.49825	4.84238	6.41922	7.47396	6.20931	6.98584	7.47277	7.71293	7.26478	7.38825	4.11764	3.60562
PTPN13	Homo sapiens protein tyrosine phosphatase, non-receptor type 13 (APO-1/CD95 (Fas)-associated phosphatase) (PTPN13), transcript variant 4, mRNA [NM_080685]	NM_080685	0.88233	0.872318	4.4567	4.86611	0.853555	0.733671	4.19297	3.57001	0.841646	0.955778	4.72509	5.60587	11.9122	15.9313
AOAH	Homo sapiens acyloxyacyl hydrolase (neutrophil) (AOAH), transcript variant 1, mRNA [NM_001637]	NM_001637	5.00363	6.02778	7.85402	9.62428	3.97403	4.31618	7.9192	8.33148	5.39213	6.04852	8.15356	8.95402	7.21197	12.0963
FADS1	Homo sapiens fatty acid desaturase 1 (FADS1), mRNA [NM_013402]	NM_013402	3.76827	4.40001	6.78086	7.29222	7.1878	7.29222	7.15277	7.19229	9.97343	9.84362	10.9539	10.763	8.0701	7.42408
SPON2	Homo sapiens spondin 2, extracellular matrix protein (SPON2), transcript variant 1, mRNA [NM_012445]	NM_012445	8.67761	8.87923	12.3805	11.5906	8.12608	8.63621	10.1532	10.9078	7.01758	7.16295	10.9024	9.14457	13.0218	6.54965
C2orf85	Homo sapiens chromosome 2 open reading frame 85 (C2orf85), mRNA [NM_173821]	NM_173821	1.03003	2.2074	3.92219	3.84489	0.572241	2.29915	1.69228	3.08625	4.64413	0.961292	2.37122	1.44611	7.42378	3.11125
CMC1	Homo sapiens COX assembly mitochondrial protein homolog (S. cerevisiae) (CMC1), nuclear gene encoding mitochondrial protein, mRNA [NM_182523]	NM_182523	9.75336	10.0705	13.7416	12.0957	9.89029	9.93477	13.9374	12.4546	11.6816	11.4501	13.9305	12.1638	15.8705	4.07064
TTC16	Homo sapiens tetratricopeptide repeat domain 16 (TTC16), mRNA [NM_144965]	NM_144965	3.20161	5.59281	8.40391	9.51569	1.95825	3.87247	7.92192	8.24053	4.8326	6.39662	8.06444	7.68787	36.8169	15.1671
FAM70A	Homo sapiens family with sequence similarity 70, member A (FAM70A), transcript variant 1, mRNA [NM_017938]	NM_017938	0.676886	0.706092	4.85009	3.45033	0.613917	0.714472	3.5055	1.79396	0.637651	0.661077	0.667376	0.65057	18.041	6.70036
PYCARD	Homo sapiens PYD and CARD domain containing (PYCARD), transcript variant 1, mRNA [NM_013258]	NM_013258	8.78134	9.20052	10.8646	11.225	8.63771	8.0867	10.7207	10.4302	7.68479	8.10485	9.20052	8.79108	4.23764	4.0686
TP63	Homo sapiens tumor protein p63 (TP63), transcript variant 1, mRNA [NM_003722]	NM_003722	0.754072	0.761399	5.54625	4.50552	0.710535	0.664144	3.2486	3.25609	0.752623	0.884794	5.64176	4.48111	27.7071	13.3996
MICAL2	Homo sapiens microtubule associated monoxygenase, calponin and LIM domain containing 2 (MICAL2), mRNA [NM_014632]	NM_014632	5.12847	5.60102	9.21629	9.12118	6.67542	7.45417	10.1894	9.72771	9.16355	9.83366	11.8652	12.2869	17.0043	11.4729
2014-09-08	Homo sapiens septin 8 (SEPT8), transcript variant 1, mRNA [NM_001098811]	NM_001098811	5.30834	5.76535	7.74081	8.09998	4.21784	4.37346	7.32672	6.96463	5.02857	5.00982	7.98691	7.00344	5.39816	5.04421
CX3CR1	Homo sapiens chemokine (C-X3-C motif) receptor 1 (CX3CR1), transcript variant 4, mRNA [NM_001337]	NM_001337	4.50982	6.09708	12.1571	13.953	5.85485	7.68504	13.6956	14.0559	5.30048	5.61456	12.5777	11.2	200.475	231.663
RABGAP1L	Homo sapiens RAB GTPase activating protein 1-like (RABGAP1L), transcript variant 1, mRNA [NM_014857]	NM_014857	6.76064	7.15408	9.20373	9.39114	6.89513	6.92488	8.64314	8.45538	7.25748	6.81173	8.60557	8.25489	5.43804	4.71436
NPM2	Homo sapiens nucleophosmin/nucleoplasmin 2 (NPM2), mRNA [NM_182795]	NM_182795	0.756763	1.46793	3.76097	3.73597	4.0191	2.66289	4.02257	3.04782	3.77196	4.06758	5.87434	6.12725	8.02339	4.81669
B3GALT2	Homo sapiens UDP-Gal:betaGlcNAc beta 1,3-galactosyltransferase, polypeptide 2 (B3GALT2), mRNA [NM_003783]	NM_003783	0.790769	0.795786	3.858	3.29066	0.734559	0.681918	4.10508	3.3242	0.78148	0.933663	4.44516	2.5793	8.38165	5.6368
GABARAPL3	Homo sapiens GABA(A) receptors associated protein like 3, pseudogene (GABARAPL3), non-coding RNA [NR_028287]	NR_028287	5.39529	4.43253	8.13644	7.29804	5.17625	4.31405	6.43282	6.9962	3.80223	3.50964	6.09126	6.31713	6.68603	7.28795
FOXP4	Homo sapiens forkhead box P4 (FOXP4), transcript variant 1, mRNA [NM_001012426]	NM_001012426	4.9611	5.25136	9.25441	8.17999	4.73974	4.81038	7.5607	7.42479	5.8239	6.12173	7.46279	7.42672	19.6073	7.61388
PCDHB9	Homo sapiens protocadherin beta 9 (PCDHB9), mRNA [NM_019119]	NM_019119	0.822073	0.901152	3.79571	3.34938	0.764548	1.68737	2.71392	3.023	4.35742	1.53567	4.0191	3.6055	7.85515	5.45747
GAB2	Homo sapiens GRB2-associated binding protein 2 (GAB2), transcript variant 2, mRNA [NM_012296]	NM_012296	8.40391	6.6186	9.99556	8.80911	7.30725	6.20234	8.80255	8.18843	4.31426	3.77336	7.75396	7.65722	3.01394	4.56468
HLA-DPB2	Homo sapiens major histocompatibility complex, class II, DP beta 2 (pseudogene) (HLA-DPB2), non-coding RNA [NR_001435]	NR_001435	7.93295	6.47101	10.9751	9.53047	7.90632	5.8138	10.9455	8.76572	5.94635	4.29583	9.64105	7.12073	8.23713	8.3366
MANEAL	Homo sapiens mannosidase, endo-alpha-like (MANEAL), transcript variant 1, mRNA [NM_001031740]	NM_001031740	5.29297	5.22242	7.77028	7.9678	5.99326	6.52395	7.67804	7.78833	6.72083	6.37341	8.18909	8.3056	5.56858	6.70566
HLA-DRB4	Homo sapiens major histocompatibility complex, class II, DR beta 4 (HLA-DRB4), mRNA [NM_021983]	NM_021983	5.88098	6.72265	11.017	11.0181	6.32145	7.53969	11.1396	11.305	7.1597	8.01601	10.878	10.3091	35.1642	19.6363
C10orf128	chromosome 10 open reading frame 128 [Source:HGNC Symbol;Acc:27274] [ENST00000474718]		1.51367	2.18309	5.69722	6.42375	2.54541	3.93173	6.72715	8.87522	1.64263	2.97589	7.02608	8.48215	18.1707	18.9045
NAGS	Homo sapiens N-acetylglutamate synthase (NAGS), mRNA [NM_153006]	NM_153006	6.37948	6.52964	8.09485	8.30828	5.89002	5.8004	8.04596	7.64905	6.8292	7.33488	7.94305	8.14174	3.28382	3.43103
GGT1	Homo sapiens gamma-glutamyltransferase 1 (GGT1), transcript variant 1, mRNA [NM_005265]	NM_005265	6.48445	6.97389	8.15389	8.61223	5.76653	6.35719	8.01355	7.95945	6.51435	6.92751	8.97712	8.7137	3.18089	3.11306
PLEKHO2	Homo sapiens pleckstrin homology domain containing, family O member 2 (PLEKHO2), transcript variant 1, mRNA [NM_025201]	NM_025201	8.88293	9.31485	11.6643	11.9977	8.53116	9.08615	10.7684	10.782	8.73729	8.81759	10.9836	10.7392	6.87484	6.42115
SLC6A10P	Homo sapiens solute carrier family 6 (neurotransmitter transporter, creatine), member 10, pseudogene (SLC6A10P), non-coding RNA [NR_003083]	NR_003083	3.85098	2.32855	5.56029	4.01862	5.28528	4.87562	5.33081	5.46531	3.34446	2.5174	5.57515	5.87678	3.27004	3.22674
LILRB1	Homo sapiens leukocyte immunoglobulin-like receptor, subfamily B (with TM and ITIM domains), member 1 (LILRB1), transcript variant 1, mRNA [NM_006669]	NM_006669	0.622772	1.5741	7.16894	5.7706	2.20841	0.622259	6.67101	6.34264	3.03562	0.643133	6.7345	5.35765	93.4528	18.3346
TPRG1	Homo sapiens tumor protein p63 regulated 1 (TPRG1), mRNA [NM_198485]	NM_198485	2.91092	3.41749	7.62516	7.34584	3.28261	2.05089	8.52739	7.09238	4.23184	5.19635	9.06075	9.65639	26.2498	15.2248
PTGER2	Homo sapiens prostaglandin E receptor 2 (subtype EP2), 53kDa (PTGER2), mRNA [NM_000956]	NM_000956	4.13651	4.99643	9.08405	8.73329	7.22457	8.85059	12.6497	12.4571	7.41125	8.91043	10.5956	10.6467	30.8574	13.3324
SMPD3	Homo sapiens sphingomyelin phosphodiesterase 3, neutral membrane (neutral sphingomyelinase II) (SMPD3), mRNA [NM_018667]	NM_018667	3.53994	4.94186	6.28582	6.91103	4.46645	4.17247	4.74542	5.44048	2.19866	4.01559	3.3761	2.33818	6.70799	3.91542
TRPC3	Homo sapiens transient receptor potential cation channel, subfamily C, member 3 (TRPC3), transcript variant 2, mRNA [NM_003305]	NM_003305	2.74008	3.01304	7.77772	7.36114	0.97146	2.00689	6.66991	5.74508	4.189	3.43654	5.38272	5.29509	32.8458	20.3661
ZBTB7B	Homo sapiens zinc finger and BTB domain containing 7B (ZBTB7B), mRNA [NM_015872]	NM_015872	2.99213	4.93956	7.76577	7.98579	3.73468	4.57911	8.07983	7.70649	6.10814	6.78591	9.14556	8.88568	27.3532	8.26049
PTPN18	Homo sapiens protein tyrosine phosphatase, non-receptor type 18 (brain-derived) (PTPN18), transcript variant 1, mRNA [NM_014369]	NM_014369	7.13432	7.81399	9.50378	9.77766	7.57395	7.88459	9.29212	9.76196	8.73772	9.06521	9.86996	9.74956	5.16748	3.90051
RASGEF1A	Homo sapiens RasGEF domain family, member 1A (RASGEF1A), mRNA [NM_145313]	NM_145313	2.98027	3.48983	6.26411	5.50068	3.87952	5.89708	7.71367	7.64349	4.35218	4.80151	9.7199	8.39802	9.73942	4.03021
YPEL1	Homo sapiens yippee-like 1 (Drosophila) (YPEL1), mRNA [NM_013313]	NM_013313	5.85569	6.25448	9.48699	9.87292	5.8845	5.84484	9.20714	8.49955	3.7075	3.83284	7.22637	6.16691	12.3916	12.2817
PARD6G	Homo sapiens par-6 partitioning defective 6 homolog gamma (C. elegans) (PARD6G), mRNA [NM_032510]	NM_032510	0.975444	4.09972	7.14071	8.85995	1.74835	1.78781	5.59533	5.60102	0.640995	3.67789	3.99927	5.29932	71.7676	27.1003
CD101	Homo sapiens CD101 molecule (CD101), mRNA [NM_004258]	NM_004258	3.14822	3.94544	7.09011	6.26248	4.1136	2.88552	6.38139	4.96144	3.50994	2.16175	4.55076	1.7538	15.3684	4.98308
PHTF1	Homo sapiens mRNA for homeobox protein LSX. [AJ011863]		3.76297	1.70156	6.39216	4.77876	1.14583	1.68966	4.71027	4.20077	4.83812	3.91738	4.58958	5.35257	6.18679	8.43971
GLIPR2	Homo sapiens GLI pathogenesis-related 2 (GLIPR2), mRNA [NM_022343]	NM_022343	10.8844	12.1511	14.0459	14.3892	9.973	10.2076	12.9856	12.5075	10.1791	10.2383	12.2294	12.1391	8.94776	4.71766
AHNAK	Homo sapiens AHNAK nucleoprotein (AHNAK), transcript variant 2, mRNA [NM_024060]	NM_024060	7.41096	8.66225	9.87081	11.2317	4.99547	5.43676	8.18182	8.57174	4.52471	4.74854	7.96464	8.24637	5.50158	5.93594
HLA-DRA	Homo sapiens major histocompatibility complex, class II, DR alpha (HLA-DRA), mRNA [NM_019111]	NM_019111	3.91433	4.00776	9.71119	9.39409	4.39403	4.89274	9.44119	9.27886	3.08664	5.36604	8.88405	8.44776	55.5942	41.826
LOC100506190	Homo sapiens, clone IMAGE:3851018, mRNA. [BC038559]		7.47188	8.34636	9.53017	9.99308	7.16506	8.31401	9.27103	9.25229	8.41795	8.78624	9.18706	8.8613	4.16493	3.1312
ZBTB16	Homo sapiens zinc finger and BTB domain containing 16 (ZBTB16), transcript variant 1, mRNA [NM_006006]	NM_006006	4.49604	4.31405	8.18135	7.18526	4.89595	4.89309	8.60648	7.75628	4.37942	5.22642	9.35217	8.13854	12.8644	7.31683
HSPA1L	Homo sapiens heat shock 70kDa protein 1-like (HSPA1L), mRNA [NM_005527]	NM_005527	6.4249	6.46662	8.39162	8.59952	6.9481	6.30511	9.55691	8.85811	6.62934	6.32746	8.23818	7.69898	3.9088	4.38599
FAM179A	Homo sapiens family with sequence similarity 179, member A (FAM179A), mRNA [NM_199280]	NM_199280	1.53862	0.65633	5.84847	4.70672	1.06623	0.657492	4.43096	2.83001	2.69764	1.38889	3.388	5.49342	19.8333	16.5688
CYTH3	Homo sapiens cytohesin 3 (CYTH3), mRNA [NM_004227]	NM_004227	5.49814	5.47181	8.28211	7.41542	5.14705	5.11598	7.47277	7.05076	4.84392	4.68189	5.96981	5.98481	6.88741	3.84668
TFEB	Homo sapiens transcription factor EB (TFEB), transcript variant 1, mRNA [NM_007162]	NM_007162	7.77133	8.7888	10.5256	11.2007	7.816	9.10608	9.61986	9.91702	8.43916	8.99711	9.89386	9.69167	6.74718	5.32177
TSPAN18	Homo sapiens tetraspanin 18 (TSPAN18), mRNA [NM_130783]	NM_130783	1.74636	3.02251	4.706	4.71252	5.15736	4.78511	3.48647	3.50754	4.05018	3.46547	2.85766	3.02809	7.7793	3.22659
CHST7	Homo sapiens carbohydrate (N-acetylglucosamine 6-O) sulfotransferase 7 (CHST7), mRNA [NM_019886]	NM_019886	6.24104	6.0415	9.6598	8.9128	6.36823	7.18039	9.25441	10.074	7.07095	7.58127	10.0626	9.76639	10.6943	7.31725
KCTD11	Homo sapiens potassium channel tetramerisation domain containing 11 (KCTD11), mRNA [NM_001002914]	NM_001002914	6.56118	8.53775	9.26835	10.1635	6.15067	6.41284	8.76015	9.22736	7.87626	8.22676	9.17867	9.40952	6.53038	3.08594
PPP1R16B	Homo sapiens protein phosphatase 1, regulatory (inhibitor) subunit 16B (PPP1R16B), transcript variant 1, mRNA [NM_015568]	NM_015568	4.50434	4.53789	6.99735	6.12299	4.69802	4.74475	6.77298	5.87063	4.20351	3.52241	6.33642	5.62404	5.62948	3.00028
HOMER3	Homo sapiens homer homolog 3 (Drosophila) (HOMER3), transcript variant 2, mRNA [NM_004838]	NM_004838	4.89111	3.758	7.35685	7.02608	5.21714	4.68844	7.28715	6.59712	6.64876	6.33463	9.11062	9.60026	5.52412	9.6336
MSC	Homo sapiens musculin (MSC), mRNA [NM_005098]	NM_005098	0.716275	2.07682	7.09569	7.45792	0.61232	3.39165	7.75272	8.16314	0.654736	1.90496	8.80628	8.50901	83.2522	41.6749
PAK6	Homo sapiens p21 protein (Cdc42/Rac)-activated kinase 6 (PAK6), transcript variant 1, mRNA [NM_020168]	NM_020168	3.77153	4.29501	7.31581	6.56921	5.19343	1.42803	6.19797	5.62568	4.22298	4.83322	7.39342	6.98145	11.6664	4.83728
FAM53B	Homo sapiens family with sequence similarity 53, member B (FAM53B), mRNA [NM_014661]	NM_014661	9.20175	9.91921	12.4159	12.6578	9.08211	9.4985	10.9699	10.856	8.62803	8.46612	11.5931	10.8863	9.28048	6.67425
LOC100132941	PREDICTED: Homo sapiens ig heavy chain V-III region VH26-like (LOC100132941), mRNA [XM_002346274]	XM_002346274	3.52867	3.52294	6.38302	6.64053	5.9208	5.77667	5.56346	5.9467	4.53285	3.88252	2.98431	3.70482	7.23176	8.67932
MGC12982	Homo sapiens hypothetical protein MGC12982 (MGC12982), non-coding RNA [NR_026878]	NR_026878	3.79482	3.78489	5.89966	5.60185	4.2343	3.80654	5.84897	5.9345	4.16982	4.70877	6.02412	5.18285	4.3015	3.52337
NUSAP1	Homo sapiens nucleolar and spindle associated protein 1 (NUSAP1), transcript variant 1, mRNA [NM_016359]	NM_016359	1.94821	3.21007	5.53665	5.96613	2.74501	2.03267	4.32071	5.16329	7.25079	7.61858	5.03557	5.93016	12.0289	6.75548
PDCD1	Homo sapiens programmed cell death 1 (PDCD1), mRNA [NM_005018]	NM_005018	6.01687	6.58235	12.0903	11.2778	10.1281	10.7802	13.6493	12.9068	10.6692	11.1766	12.8987	12.7593	67.3403	25.9095
SLC4A7	Homo sapiens solute carrier family 4, sodium bicarbonate cotransporter, member 7 (SLC4A7), mRNA [NM_003615]	NM_003615	7.4016	7.82582	9.92058	9.84675	8.31689	8.04736	9.7216	10.0758	8.2832	7.82786	9.1603	9.15186	5.73174	4.05844
ZNF365	Homo sapiens zinc finger protein 365 (ZNF365), transcript variant A, mRNA [NM_014951]	NM_014951	0.668569	1.95446	8.05669	8.06546	3.18926	0.697475	7.57735	7.36909	0.640732	0.721169	4.44466	4.8326	167.512	69.1187
GPR137B	Homo sapiens G protein-coupled receptor 137B (GPR137B), mRNA [NM_003272]	NM_003272	8.27529	8.66786	10.6962	10.7179	8.92466	9.24975	11.1507	11.4558	7.42313	8.0091	11.7547	11.2475	5.35503	4.14127
CLU	Homo sapiens clusterin (CLU), transcript variant 2, mRNA [NM_203339]	NM_203339	3.77981	3.97075	6.4281	6.78938	3.5094	3.40666	6.28251	5.89203	1.67565	1.07901	3.74555	2.81295	6.26926	7.05493
F2R	Homo sapiens coagulation factor II (thrombin) receptor (F2R), mRNA [NM_001992]	NM_001992	5.8861	6.02805	11.1617	10.4039	4.52746	2.45198	10.5031	9.38057	0.88852	2.11836	8.86307	9.57404	38.7353	20.7613
LRRC33	Homo sapiens leucine rich repeat containing 33 (LRRC33), mRNA [NM_198565]	NM_198565	3.54168	3.09897	6.16282	6.68003	3.20468	4.44165	5.80869	6.09837	6.9391	7.56481	8.02447	7.61126	6.15238	11.9676
JSRP1	Homo sapiens junctional sarcoplasmic reticulum protein 1 (JSRP1), mRNA [NM_144616]	NM_144616	3.95128	3.44989	5.67266	6.32623	4.26924	4.66934	4.50475	4.66906	6.13033	5.83428	3.8234	4.68727	3.2975	7.34288
LGALS1	Homo sapiens lectin, galactoside-binding, soluble, 1 (LGALS1), mRNA [NM_002305]	NM_002305	11.4954	10.3262	13.6221	13.2711	11.3844	11.2152	13.6093	13.2683	10.5645	10.2338	14.8551	13.7161	4.36716	7.70023
HCN3	Homo sapiens hyperpolarization activated cyclic nucleotide-gated potassium channel 3 (HCN3), mRNA [NM_020897]	NM_020897	6.11651	5.47218	7.77942	7.39216	5.25368	5.18625	6.09423	5.87553	5.81623	5.47672	5.13613	5.39822	3.16656	3.78416
VIT	Homo sapiens vitrin (VIT), transcript variant 1, mRNA [NM_053276]	NM_053276	0.670979	0.690178	3.56413	6.62781	2.68279	0.850331	3.5038	5.13104	2.22633	0.68425	5.67097	3.93777	7.4289	61.2922
FAM38A	Homo sapiens family with sequence similarity 38, member A (FAM38A), mRNA [NM_001142864]	NM_001142864	6.10415	6.73869	9.38354	9.36434	8.1156	8.75722	9.15852	9.76389	8.81514	9.20354	10.1938	10.1661	9.70948	6.17161
APOBEC3C	Homo sapiens apolipoprotein B mRNA editing enzyme, catalytic polypeptide-like 3C (APOBEC3C), mRNA [NM_014508]	NM_014508	6.74289	7.66606	10.9677	11.0861	8.28608	9.36993	11.2444	11.1853	8.91977	9.34306	10.2999	9.9474	18.6979	10.704
TARP	Homo sapiens TCR gamma alternate reading frame protein (TARP), nuclear gene encoding mitochondrial protein, transcript variant 1, mRNA [NM_001003799]	NM_001003799	7.83337	7.61322	11.1689	11.1183	7.55808	7.3217	11.2718	10.9113	6.94255	7.36417	11.1138	10.2723	10.0949	11.3533
CIDEB	Homo sapiens cell death-inducing DFFA-like effector b (CIDEB), mRNA [NM_014430]	NM_014430	5.12235	6.33798	7.46115	8.11837	4.60232	5.03346	6.26248	6.16409	7.37435	7.64731	6.7483	6.58749	5.05884	3.4352
ALOX5AP	Homo sapiens arachidonate 5-lipoxygenase-activating protein (ALOX5AP), transcript variant 1, mRNA [NM_001629]	NM_001629	10.2719	10.237	13.5134	13.7773	9.40051	9.14928	13.0989	12.7668	9.87838	9.87154	12.5058	11.7744	9.45761	11.634
NCRNA00260	Homo sapiens chromosome 1 open reading frame 217, mRNA (cDNA clone MGC:5457 IMAGE:3450898), complete cds. [BC000988]		5.30241	6.08265	7.54963	8.18636	3.61437	3.43294	7.61809	7.88331	2.44483	2.33388	7.13767	6.79757	4.74769	4.29814
SLAMF7	Homo sapiens SLAM family member 7 (SLAMF7), mRNA [NM_021181]	NM_021181	8.09228	8.97689	12.8936	12.9346	13.7899	14.0872	15.3955	15.4834	14.4117	13.9815	13.9581	12.9382	27.883	15.5375
NCR1	Homo sapiens natural cytotoxicity triggering receptor 1, mRNA (cDNA clone MGC:65100 IMAGE:5218848), complete cds. [BC064806]		3.80675	2.92513	8.60971	5.92414	3.78989	2.21968	8.2689	4.78222	0.894653	1.05912	8.67136	5.72946	27.9148	7.99451
JAKMIP1	Homo sapiens janus kinase and microtubule interacting protein 1 (JAKMIP1), transcript variant 2, mRNA [NM_144720]	NM_144720	4.64886	5.77712	10.9106	10.4799	4.81461	6.88216	11.4954	10.9817	6.51201	8.50713	12.8166	12.3111	76.7295	26.0418
ANXA2P3	Homo sapiens annexin A2 pseudogene 3 (ANXA2P3), non-coding RNA [NR_001446]	NR_001446	0.742427	0.776745	3.56866	3.71084	0.625398	3.07857	3.25296	3.989	0.672451	0.712975	2.85899	4.30988	7.09221	7.64278
METRNL	Homo sapiens meteorin, glial cell differentiation regulator-like (METRNL), mRNA [NM_001004431]	NM_001004431	8.55239	10.6349	14.3368	14.2771	9.53077	10.9169	13.8923	13.7293	8.5173	9.00738	14.3205	14.4501	55.116	12.4854
DSE	Homo sapiens dermatan sulfate epimerase (DSE), transcript variant 1, mRNA [NM_013352]	NM_013352	6.72265	6.39355	9.1625	8.92561	5.41604	4.88883	8.6069	8.66647	5.50687	5.66976	5.78274	7.06325	5.42584	5.78395
ELOVL4	Homo sapiens ELOVL fatty acid elongase 4 (ELOVL4), mRNA [NM_022726]	NM_022726	4.67786	3.65085	6.62934	6.414	4.99092	3.03959	5.50865	5.29541	4.63375	4.11294	5.5195	5.78697	3.86771	6.78877
FAM13A	Homo sapiens family with sequence similarity 13, member A (FAM13A), transcript variant 1, mRNA [NM_014883]	NM_014883	5.18157	4.66775	7.04507	6.49333	3.87794	0.970465	5.24625	4.54391	2.22846	3.15724	5.25309	4.97592	3.63888	3.54452
TIGIT	Homo sapiens T cell immunoreceptor with Ig and ITIM domains (TIGIT), mRNA [NM_173799]	NM_173799	6.7384	8.66647	12.5191	11.7457	8.72967	11.1148	14.7448	13.8621	8.97437	11.3382	14.3952	12.7863	54.9749	8.45166
DTHD1	Homo sapiens death domain containing 1 (DTHD1), transcript variant 1, mRNA [NM_001170700]	NM_001170700	0.686931	0.711962	6.49927	4.41858	0.907497	1.19522	7.25154	5.48677	0.67303	0.704238	7.59379	6.25333	56.1939	13.0558
STYK1	Homo sapiens serine/threonine/tyrosine kinase 1 (STYK1), mRNA [NM_018423]	NM_018423	0.69085	1.0485	5.23001	5.02857	2.18116	4.21325	7.2736	6.74715	2.48899	2.11617	7.24564	6.57931	23.25	15.7805
GNAO1	Homo sapiens guanine nucleotide binding protein (G protein), alpha activating activity polypeptide O (GNAO1), transcript variant 2, mRNA [NM_138736]	NM_138736	0.720366	2.02913	8.04103	7.16435	0.59872	0.789421	7.35787	6.44567	2.65382	3.19879	7.03977	5.00844	159.86	35.1443
GAS1	Homo sapiens growth arrest-specific 1 (GAS1), mRNA [NM_002048]	NM_002048	2.02306	2.13877	4.73082	5.76374	1.72387	2.15269	3.49203	3.76532	3.2465	3.24241	2.78214	4.24791	6.53303	12.3375
ITPKA	Homo sapiens inositol-trisphosphate 3-kinase A (ITPKA), mRNA [NM_002220]	NM_002220	4.16414	4.19679	6.40721	6.21457	4.6039	3.823	5.53463	4.62353	5.8621	6.59564	7.05695	6.97327	4.73404	4.04959
LAG3	Homo sapiens lymphocyte-activation gene 3 (LAG3), mRNA [NM_002286]	NM_002286	6.85894	9.9831	12.5584	12.8665	7.949	10.031	14.5173	15.027	12.1801	13.0689	16.6103	16.9868	51.9635	7.37882
FAR2	Homo sapiens fatty acyl CoA reductase 2 (FAR2), mRNA [NM_018099]	NM_018099	3.23123	2.69014	5.24292	5.21139	2.06798	2.73238	3.858	3.79142	5.45416	6.46363	5.8419	6.47476	4.03255	5.74078
AIM1L	Homo sapiens absent in melanoma 1-like (AIM1L), mRNA [NM_001039775]	NM_001039775	3.89267	4.05589	8.59952	9.53151	5.61955	6.41451	6.30852	7.22849	5.83637	6.81847	3.93837	5.4027	26.1159	44.4967
B3GNT5	Homo sapiens UDP-GlcNAc:betaGal beta-1,3-N-acetylglucosaminyltransferase 5 (B3GNT5), mRNA [NM_032047]	NM_032047	2.03843	0.960624	5.73086	3.21752	9.83645	8.14275	6.909	7.40746	8.62143	7.88385	5.89451	6.3047	12.928	4.77963
DFNB31	deafness, autosomal recessive 31 [Source:HGNC Symbol;Acc:16361] [ENST00000374057]		3.26747	2.85271	5.53316	4.58434	3.30725	2.89151	5.04547	4.74623	2.85617	3.33821	4.70446	3.83826	4.80884	3.32104
CLDND2	Homo sapiens claudin domain containing 2 (CLDND2), mRNA [NM_152353]	NM_152353	1.95008	0.920821	5.658	4.86274	2.03343	1.88568	5.66686	5.8875	2.68559	3.30013	5.45529	4.87868	13.0675	15.3686
FAM176B	Homo sapiens family with sequence similarity 176, member B (FAM176B), mRNA [NM_018166]	NM_018166	5.95631	6.0012	7.84047	7.91945	5.77352	5.83308	7.99719	7.46758	6.92751	7.1414	9.46094	9.33215	3.69137	3.77965
TST	Homo sapiens thiosulfate sulfurtransferase (rhodanese) (TST), nuclear gene encoding mitochondrial protein, mRNA [NM_003312]	NM_003312	4.56757	4.931	7.48895	7.7446	4.1264	4.45266	7.30113	6.71069	6.67826	8.07575	10.25	10.6509	7.57571	7.03037
LOC388242	Homo sapiens coiled-coil domain containing 101 pseudogene (LOC388242), non-coding RNA [NR_002556]	NR_002556	3.73293	3.94012	7.30148	8.07869	3.27482	3.15724	6.06335	6.48048	2.62749	2.82389	5.35601	5.64592	11.8643	17.613
FZD2	Homo sapiens frizzled family receptor 2 (FZD2), mRNA [NM_001466]	NM_001466	3.02348	4.00715	6.91029	6.83251	2.43139	0.847049	6.6984	6.08306	2.52156	2.0418	5.64391	4.90008	14.7926	7.08792
LLGL2	Homo sapiens lethal giant larvae homolog 2 (Drosophila) (LLGL2), transcript variant 2, mRNA [NM_001015002]	NM_001015002	5.29509	5.82594	7.56175	7.88229	5.59725	6.26499	7.13708	7.16226	6.58176	6.95084	7.82611	7.7558	4.81208	4.15934
PTGDR	Homo sapiens prostaglandin D2 receptor (DP) (PTGDR), mRNA [NM_000953]	NM_000953	2.74404	3.21614	6.68834	7.01704	3.63752	3.34938	8.79761	8.40934	2.55669	2.57787	6.03031	5.19115	15.3941	13.9375
AHDC1	Homo sapiens AT hook, DNA binding motif, containing 1 (AHDC1), mRNA [NM_001029882]	NM_001029882	1.99598	0.799144	4.43352	3.36439	0.635966	0.84594	3.28818	2.33146	0.689696	0.726651	2.78654	2.41469	5.41715	5.91855
IL21R	Homo sapiens interleukin 21 receptor (IL21R), transcript variant 2, mRNA [NM_181078]	NM_181078	9.71823	10.3995	12.0051	12.7477	13.4849	13.601	12.0504	12.7438	12.1471	12.2802	12.7477	11.8522	4.87991	5.09204
B3GNT8	Homo sapiens UDP-GlcNAc:betaGal beta-1,3-N-acetylglucosaminyltransferase 8 (B3GNT8), mRNA [NM_198540]	NM_198540	4.89676	5.60704	7.63954	7.42313	4.50396	5.62954	6.56849	5.87473	4.77217	4.89676	7.13432	6.24172	6.69355	3.52125
AMZ1	Homo sapiens archaelysin family metallopeptidase 1 (AMZ1), mRNA [NM_133463]	NM_133463	1.69689	3.41387	7.32721	6.37136	0.593086	2.46661	3.01612	0.756601	0.903195	2.48668	1.84627	0.774771	49.5331	7.76769
SYNM	Homo sapiens synemin, intermediate filament protein (SYNM), transcript variant A, mRNA [NM_145728]	NM_145728	2.77275	4.0709	8.3589	8.22511	2.2745	2.39299	8.14374	6.90275	1.70879	0.727313	6.11572	5.117	48.0395	17.8049
HVCN1	Homo sapiens hydrogen voltage-gated channel 1 (HVCN1), transcript variant 1, mRNA [NM_001040107]	NM_001040107	6.79573	7.31899	9.30922	9.78942	6.26791	5.79526	5.50105	5.0652	9.32842	9.47873	7.31871	7.22413	5.71002	5.54211
PDZD4	Homo sapiens PDZ domain containing 4 (PDZD4), mRNA [NM_032512]	NM_032512	2.76258	1.80109	5.54865	5.93717	2.82632	3.76224	5.0112	5.22828	3.04643	2.78816	4.89427	4.5913	6.89751	17.5827
PRDM12	Homo sapiens PR domain containing 12 (PRDM12), mRNA [NM_021619]	NM_021619	0.893074	0.820009	3.84402	3.35195	1.70964	2.2154	3.24022	2.71392	4.15157	4.20693	2.95554	3.2563	7.73257	5.78347
PTPRM	Homo sapiens protein tyrosine phosphatase, receptor type, M (PTPRM), transcript variant 2, mRNA [NM_002845]	NM_002845	3.24739	4.28504	10.1597	10.0584	2.58417	2.1631	8.92803	8.74814	1.88337	2.51463	8.53982	8.12982	120.448	54.6951
LOC338620	Homo sapiens hypothetical protein LOC338620, mRNA (cDNA clone IMAGE:6023208), partial cds. [BC043009]		6.28536	5.77537	8.6682	8.4874	5.211	4.68245	8.14967	7.56382	5.119	5.28791	6.85894	6.49333	5.21561	6.55245
VIPR2	Homo sapiens vasoactive intestinal peptide receptor 2 (VIPR2), mRNA [NM_003382]	NM_003382	2.25555	3.25323	4.75557	4.9219	2.51119	2.97361	4.37961	3.28161	2.38109	2.66692	3.29933	2.5813	5.65692	3.17922
GLT25D2	Homo sapiens glycosyltransferase 25 domain containing 2 (GLT25D2), mRNA [NM_015101]	NM_015101	4.5089	4.41769	8.2095	8.67305	2.20302	3.51413	6.73671	7.46244	4.52847	5.11546	6.56636	6.70263	13.0015	19.0981
RAB38	Homo sapiens RAB38, member RAS oncogene family (RAB38), mRNA [NM_022337]	NM_022337	1.81559	2.01722	5.66895	4.92861	3.92393	4.90158	7.07477	5.69532	6.05448	6.65654	6.91135	5.43596	14.4536	7.52343
KIR3DL2	Homo sapiens killer cell immunoglobulin-like receptor, three domains, long cytoplasmic tail, 2 (KIR3DL2), transcript variant 1, mRNA [NM_006737]	NM_006737	3.1467	2.81326	5.63671	6.99383	3.33335	2.69211	6.30822	7.21076	2.59176	2.03005	6.83636	6.34525	5.6178	18.1334
HIP1	huntingtin interacting protein 1 [Source:HGNC Symbol;Acc:4913] [ENST00000336926]		3.97841	3.90167	6.52843	6.72939	3.61775	1.55516	6.06975	6.09347	5.22718	6.39097	8.06475	7.665	5.85643	7.09952
NPC1	Homo sapiens Niemann-Pick disease, type C1 (NPC1), mRNA [NM_000271]	NM_000271	7.94354	7.83621	10.5826	10.6245	8.42408	8.40809	9.99762	9.88793	8.40737	8.69303	9.08405	9.0407	6.2291	6.90818
TOB1	Homo sapiens, clone IMAGE:4133978, mRNA. [BC015064]		7.19677	7.65722	9.54589	9.38527	7.72443	7.44584	8.89208	8.68654	8.34671	8.72108	8.50322	8.17878	5.09516	3.3128
ANXA2	Homo sapiens annexin A2 (ANXA2), transcript variant 2, mRNA [NM_001002857]	NM_001002857	8.42824	9.82958	12.2668	12.7092	8.57299	9.95546	12.9346	12.9966	9.21465	10.1755	13.2751	13.2761	14.3061	7.35976
LPCAT4	Homo sapiens lysophosphatidylcholine acyltransferase 4 (LPCAT4), mRNA [NM_153613]	NM_153613	5.25176	4.75754	7.06557	6.65615	4.65626	4.28276	6.50194	6.12203	6.4876	6.92388	5.73793	5.62669	3.51571	3.72852
KIF19	kinesin family member 19 [Source:HGNC Symbol;Acc:26735] [ENST00000547389]		0.945533	0.84968	5.72288	7.56949	0.67303	0.881288	4.47311	4.8416	0.70209	0.722131	2.76932	3.31543	27.4236	105.406
GNLY	Homo sapiens granulysin (GNLY), transcript variant NKG5, mRNA [NM_006433]	NM_006433	9.22975	9.45165	14.8934	14.9034	8.34218	8.64166	15.1606	14.6039	8.36881	8.51684	15.7931	14.3205	50.6921	43.766
LAMB3	Homo sapiens laminin, beta 3 (LAMB3), transcript variant 2, mRNA [NM_001017402]	NM_001017402	3.33772	2.87711	6.78496	6.89704	3.65994	5.16329	4.68428	3.21964	5.13104	5.34767	6.23004	6.28582	10.9074	16.2226
C21orf15	Homo sapiens mRNA; cDNA DKFZp686M2227 (from clone DKFZp686M2227). [BX648100]		1.60484	1.76316	3.42609	4.37773	0.596655	1.82724	2.86015	0.774632	0.703651	1.72654	2.41238	2.18794	3.53388	6.1244
SLA2	Homo sapiens Src-like-adaptor 2 (SLA2), transcript variant 1, mRNA [NM_032214]	NM_032214	4.87072	5.79634	9.78065	9.11038	7.35993	8.42991	8.97462	8.2314	9.30728	9.64137	8.48038	8.52439	30.0633	9.94547
GAS7	Homo sapiens growth arrest-specific 7 (GAS7), transcript variant c, mRNA [NM_201433]	NM_201433	3.86441	3.19985	8.06205	7.21369	2.92155	3.89027	7.72475	8.26327	0.832302	0.940488	5.10672	4.76139	18.3492	16.1542
SLC4A4	Homo sapiens solute carrier family 4, sodium bicarbonate cotransporter, member 4 (SLC4A4), transcript variant 2, mRNA [NM_003759]	NM_003759	0.787292	2.10383	4.99516	3.971	2.297	0.802098	5.0389	4.3448	3.34534	2.18309	4.03593	3.1467	18.4796	3.64815
DUSP10	Homo sapiens dual specificity phosphatase 10 (DUSP10), transcript variant 1, mRNA [NM_007207]	NM_007207	6.846	6.50881	10.0798	8.1838	6.0617	5.7009	7.99743	6.96804	5.38772	6.18888	7.0435	6.27458	9.40736	3.19319
EPS8L1	Homo sapiens EPS8-like 1 (EPS8L1), transcript variant 1, mRNA [NM_133180]	NM_133180	3.18362	3.76559	5.43899	6.17876	3.15951	3.06105	5.7757	5.83991	5.63389	5.82469	6.46218	6.48812	4.77456	5.32645
CYP4F22	Homo sapiens cytochrome P450, family 4, subfamily F, polypeptide 22 (CYP4F22), mRNA [NM_173483]	NM_173483	1.91097	0.967002	3.91843	3.58112	3.65421	2.3223	5.13537	5.3761	4.1646	3.64544	4.65696	4.14155	4.02075	6.12251
SLC27A2	Homo sapiens solute carrier family 27 (fatty acid transporter), member 2 (SLC27A2), transcript variant 1, mRNA [NM_003645]	NM_003645	1.56959	3.16028	6.00786	6.07032	8.10706	8.67693	10.1325	10.3651	8.43737	9.17382	8.86848	10.1961	21.6797	7.51639
ANG	Homo sapiens angiogenin, ribonuclease, RNase A family, 5 (ANG), transcript variant 1, mRNA [NM_001145]	NM_001145	3.63244	4.09477	6.29175	6.23888	2.25882	2.78214	5.37314	5.54264	1.76036	3.36476	4.77876	5.4612	6.31732	4.42021
SOX13	Homo sapiens SRY (sex determining region Y)-box 13 (SOX13), mRNA [NM_005686]	NM_005686	0.75372	3.0077	6.18059	6.40955	0.615946	1.769	5.59399	5.30861	0.721023	0.747206	6.04605	5.38046	43.018	10.5696
OASL	Homo sapiens 2'-5'-oligoadenylate synthetase-like (OASL), transcript variant 1, mRNA [NM_003733]	NM_003733	9.38993	10.1329	14.5173	14.185	10.3795	8.87193	11.6885	11.7768	8.89017	7.17263	11.0814	11.0701	34.9538	16.5889
LOC285141	PREDICTED: Homo sapiens hypothetical protein LOC285141 (LOC285141), mRNA [XM_001714892]	XM_001714892	1.06882	0.859184	3.64093	3.82226	0.68457	0.892414	3.24954	2.80307	1.07026	0.795907	2.26718	2.13338	5.94676	7.79786
PPAP2C	Homo sapiens phosphatidic acid phosphatase type 2C (PPAP2C), transcript variant 3, mRNA [NM_177543]	NM_177543	4.06017	5.5576	6.04852	7.34749	3.79482	5.08369	4.31542	5.57335	4.2324	5.1627	4.25837	5.91293	3.96784	3.45788
QPRT	Homo sapiens quinolinate phosphoribosyltransferase (QPRT), mRNA [NM_014298]	NM_014298	4.92176	4.81614	7.27929	7.09199	5.93854	6.65518	7.33766	7.57995	8.42571	9.01928	8.76364	9.12549	5.12495	4.84285
TMEM22	Homo sapiens transmembrane protein 22 (TMEM22), transcript variant 1, mRNA [NM_025246]	NM_025246	3.23726	2.26951	7.3688	6.96534	6.572	6.60879	8.62264	8.8529	7.52815	7.56156	9.41607	9.29034	17.5273	25.9171
CLIC3	Homo sapiens chloride intracellular channel 3 (CLIC3), mRNA [NM_004669]	NM_004669	8.16915	9.34347	11.0233	12.1692	5.86503	5.13654	7.96748	8.44277	0.799229	1.56049	6.51508	6.56271	7.23055	7.08962
RGNEF	Homo sapiens 190 kDa guanine nucleotide exchange factor (RGNEF), transcript variant 1, mRNA [NM_001080479]	NM_001080479	0.888606	0.898669	4.65783	3.28442	0.724585	2.1972	5.03379	3.28913	0.868104	0.993386	3.36672	1.41593	13.6348	5.22615
CLCF1	Homo sapiens cardiotrophin-like cytokine factor 1 (CLCF1), transcript variant 1, mRNA [NM_013246]	NM_013246	3.37853	4.7401	8.42845	8.55418	3.46883	5.33225	8.48005	8.44429	3.10744	4.04917	9.25013	8.31904	33.1265	14.0655
GAB3	Homo sapiens GRB2-associated binding protein 3 (GAB3), transcript variant 2, mRNA [NM_080612]	NM_080612	6.33124	6.72579	9.9641	10.0174	6.42984	5.73086	9.58968	9.41695	5.91268	6.11171	7.68735	7.45382	12.405	9.79201
TMEM17	Homo sapiens transmembrane protein 17 (TMEM17), mRNA [NM_198276]	NM_198276	0.790365	0.83287	3.90268	4.27306	0.643375	1.78421	2.85729	2.79579	1.51237	3.16763	4.42296	4.43805	8.64768	10.8542
SLAMF6	Homo sapiens SLAM family member 6 (SLAMF6), transcript variant 2, mRNA [NM_052931]	NM_052931	6.05574	6.37068	8.6828	8.92346	7.61778	8.19031	9.80912	9.76629	7.77552	8.61999	8.248	7.11784	6.17768	5.86765
MYO18A	Homo sapiens myosin XVIIIA (MYO18A), transcript variant 1, mRNA [NM_078471]	NM_078471	6.36347	6.83376	8.31526	8.56766	6.12608	6.78914	7.42313	7.8887	7.87355	8.12545	8.47677	8.376	3.86854	3.32627
BHLHE40	Homo sapiens basic helix-loop-helix family, member e40 (BHLHE40), mRNA [NM_003670]	NM_003670	7.69147	7.99002	10.5559	10.4316	9.02485	10.6004	11.406	11.217	10.1725	11.3904	12.7957	12.3318	7.28243	5.4325
NGFR	Homo sapiens nerve growth factor receptor (NGFR), mRNA [NM_002507]	NM_002507	0.819703	0.858544	3.6307	3.70438	0.686861	1.70123	3.36652	3.9202	0.755462	0.760041	3.04848	3.76224	7.0177	7.18924
CEBPD	Homo sapiens CCAAT/enhancer binding protein (C/EBP), delta (CEBPD), mRNA [NM_005195]	NM_005195	6.99703	6.85593	13.1673	11.5926	4.85507	5.26714	11.4928	9.94862	2.45276	3.06605	8.83937	8.23384	72.0158	26.6619
FLNA	Homo sapiens filamin A, alpha (FLNA), transcript variant 1, mRNA [NM_001456]	NM_001456	7.74081	10.529	10.0768	12.4772	10.1438	11.5587	10.723	11.8769	10.1366	10.7745	11.3571	11.3407	5.04883	3.8588
PDE4A	Homo sapiens phosphodiesterase 4A, cAMP-specific (PDE4A), transcript variant 4, mRNA [NM_006202]	NM_006202	6.50483	6.17619	8.60833	9.36943	6.6082	6.62237	10.0243	9.72335	9.0724	9.19139	13.2466	12.704	4.2975	9.14661
CXCR2	Homo sapiens chemokine (C-X-C motif) receptor 2 (CXCR2), transcript variant 1, mRNA [NM_001557]	NM_001557	0.828304	0.865691	4.64958	6.20958	0.674814	0.878537	4.25593	4.50735	0.817289	1.48625	3.94833	4.11043	14.1357	40.6134
SNAI3	Homo sapiens snail homolog 3 (Drosophila) (SNAI3), mRNA [NM_178310]	NM_178310	4.99789	5.45694	9.69937	8.69059	4.4497	3.65548	8.12767	6.91849	6.80798	6.86234	6.51009	6.77762	26.0187	9.40642
DNAH10	Homo sapiens dynein, axonemal, heavy chain 10 (DNAH10), mRNA [NM_207437]	NM_207437	3.36728	2.66986	6.64544	4.3986	1.9629	1.77838	5.32668	3.82551	1.65245	2.23024	3.17048	3.21288	9.70122	3.31439
LRRC16B	Homo sapiens leucine rich repeat containing 16B (LRRC16B), mRNA [NM_138360]	NM_138360	5.13069	5.30889	9.33582	7.65314	4.94186	5.41458	7.11881	6.62907	4.86935	5.0871	6.13349	5.67985	18.4446	5.07797
GRAMD1B	Homo sapiens GRAM domain containing 1B (GRAMD1B), mRNA [NM_020716]	NM_020716	0.936419	2.72709	5.05612	4.57014	1.10017	3.72397	5.95557	5.88065	4.14756	4.41259	7.01574	7.49523	17.3841	3.58769
PLCG2	Homo sapiens phospholipase C, gamma 2 (phosphatidylinositol-specific) (PLCG2), mRNA [NM_002661]	NM_002661	3.58246	4.84076	8.28159	9.22916	3.59646	4.14917	8.7738	8.17849	4.13252	5.2047	8.92596	8.59404	25.9765	20.9431
FAM131B	Homo sapiens family with sequence similarity 131, member B (FAM131B), transcript variant b, mRNA [NM_014690]	NM_014690	1.88412	3.25894	6.41887	6.12415	2.97478	3.92901	4.81461	4.71894	3.02392	2.54027	5.12067	5.08882	23.179	7.28641
SYT11	Homo sapiens synaptotagmin XI (SYT11), mRNA [NM_152280]	NM_152280	7.01387	8.5149	10.0333	10.3923	5.70266	6.3429	9.18204	8.73381	6.0344	7.02472	9.04691	8.82926	8.10838	3.67402
IL10RA	Homo sapiens interleukin 10 receptor, alpha (IL10RA), transcript variant 1, mRNA [NM_001558]	NM_001558	5.18729	6.11319	7.3521	8.09254	5.39289	6.84353	7.58845	8.06847	5.39868	5.21345	6.62171	6.27886	4.48406	3.94316
GGTLC1	Homo sapiens gamma-glutamyltransferase light chain 1 (GGTLC1), transcript variant A, mRNA [NM_178311]	NM_178311	6.79067	7.46152	9.07921	9.05296	5.70497	6.20304	7.90916	7.55679	6.91285	6.96555	9.00492	8.45606	4.8856	3.01349
CLECL1	Homo sapiens C-type lectin-like 1 (CLECL1), mRNA [NM_172004]	NM_172004	0.840069	1.98879	3.68609	5.60967	2.75649	4.32745	5.361	9.44992	5.38623	6.84353	4.95394	7.88385	7.19015	12.3025
ADAM12	Homo sapiens ADAM metallopeptidase domain 12 (ADAM12), transcript variant 1, mRNA [NM_003474]	NM_003474	2.44884	3.30172	6.22047	5.26178	3.50053	3.46117	6.29808	6.00009	2.54455	1.86334	5.95447	6.35357	13.6576	3.89078
NINJ2	Homo sapiens ninjurin 2 (NINJ2), mRNA [NM_016533]	NM_016533	4.09851	4.46806	8.08191	7.85991	3.69177	3.74555	7.91081	6.92843	4.88618	4.97533	8.93705	7.60937	15.8169	10.4966
ITPRIPL1	Homo sapiens inositol 1,4,5-trisphosphate receptor interacting protein-like 1 (ITPRIPL1), transcript variant 1, mRNA [NM_178495]	NM_178495	5.76687	5.88773	9.83157	8.91521	8.80575	9.15427	10.0049	10.002	9.74748	9.74934	10.1116	10.3017	16.734	8.15382
GNG2	Homo sapiens guanine nucleotide binding protein (G protein), gamma 2 (GNG2), mRNA [NM_053064]	NM_053064	7.63454	7.03251	9.29511	8.65891	7.07943	8.10865	10.4586	11.1467	6.95469	7.60962	9.18039	8.96853	3.16141	3.08741
CD300C	Homo sapiens CD300c molecule (CD300C), mRNA [NM_006678]	NM_006678	2.11219	2.58781	5.32832	6.00228	0.897446	3.01026	4.60989	6.12896	1.47713	4.56371	3.70255	3.55597	9.29291	10.6625
PHYHD1	Homo sapiens phytanoyl-CoA dioxygenase domain containing 1 (PHYHD1), transcript variant 2, mRNA [NM_174933]	NM_174933	0.926891	0.94318	3.57868	2.97506	0.75891	0.946263	1.94005	1.96138	0.900144	0.983984	0.923531	0.923248	6.28447	4.08939
ARHGAP11A	Homo sapiens Rho GTPase activating protein 11A (ARHGAP11A), transcript variant 1, mRNA [NM_014783]	NM_014783	4.82865	4.80519	6.66926	6.98307	4.97649	4.87402	6.41989	6.47003	8.89501	8.81338	5.66469	6.84923	3.58163	4.52486
GPRIN1	Homo sapiens G protein regulated inducer of neurite outgrowth 1 (GPRIN1), mRNA [NM_052899]	NM_052899	1.14155	1.50538	5.63745	5.71028	4.65696	6.0012	7.13739	8.24658	5.58555	5.76554	6.74733	7.09938	22.5632	18.4418
USP28	Homo sapiens ubiquitin specific peptidase 28 (USP28), mRNA [NM_020886]	NM_020886	4.91854	5.15987	7.08146	6.85418	4.63833	3.50206	7.72807	7.40428	5.1052	5.2815	7.1279	6.82215	4.47823	3.23621
XCL1	Homo sapiens chemokine (C motif) ligand 1 (XCL1), mRNA [NM_002995]	NM_002995	5.41981	5.36477	8.81568	9.45849	13.0979	13.7282	15.9454	16.4936	11.4881	12.7677	15.9845	15.3955	10.5259	17.0739
MATK	Homo sapiens megakaryocyte-associated tyrosine kinase (MATK), transcript variant 1, mRNA [NM_139355]	NM_139355	5.23284	6.0385	9.07722	9.97511	7.57866	8.10822	8.82442	9.22598	9.70896	10.0796	8.95324	9.48699	14.364	15.3122
FCGR3A	Homo sapiens Fc fragment of IgG, low affinity IIIa, receptor (CD16a) (FCGR3A), transcript variant 1, mRNA [NM_000569]	NM_000569	3.74199	6.82114	11.2922	13.0463	4.11192	5.78957	11.2134	12.6276	2.64183	3.78214	9.10697	9.63083	187.424	74.8095
TCERG1L	Homo sapiens transcription elongation regulator 1-like (TCERG1L), mRNA [NM_174937]	NM_174937	1.13917	1.51036	5.09945	4.18282	1.01602	0.966849	4.79801	4.17964	1.05983	1.34969	5.56844	4.83911	15.5655	6.37516
PRSS30P	Homo sapiens protease, serine, 30 homolog (mouse), pseudogene (PRSS30P), non-coding RNA [NR_026864]	NR_026864	1.16368	2.95053	4.68085	7.85267	2.54181	3.00961	4.66553	7.50227	5.69315	5.95523	7.64817	8.67632	11.4492	29.9012
KIR2DL2	Homo sapiens killer cell immunoglobulin-like receptor, two domains, long cytoplasmic tail, 2 (KIR2DL2), mRNA [NM_014219]	NM_014219	3.93365	3.85059	6.31132	6.82114	4.60989	4.01089	6.60273	7.09283	3.89267	3.63663	7.50302	6.67399	5.19695	7.83832
NMUR1	Homo sapiens neuromedin U receptor 1 (NMUR1), mRNA [NM_006056]	NM_006056	1.01416	0.898993	4.90263	7.08868	1.86182	0.956163	3.63733	5.51302	0.829299	0.800201	2.79405	3.94255	14.8097	72.9933
IL5RA	Homo sapiens interleukin 5 receptor, alpha (IL5RA), transcript variant 3, mRNA [NM_175725]	NM_175725	2.14112	1.83295	3.75319	5.42464	1.05377	2.81875	2.68646	5.57439	1.07199	1.2646	2.89471	3.63752	3.0569	12.0561
GALNT6	Homo sapiens UDP-N-acetyl-alpha-D-galactosamine:polypeptide N-acetylgalactosaminyltransferase 6 (GalNAc-T6) (GALNT6), mRNA [NM_007210]	NM_007210	5.54295	5.65149	7.31564	7.29621	5.01677	5.61627	6.82943	7.00094	6.67676	7.17985	5.99153	6.75007	3.41691	3.12688
KYNU	Homo sapiens kynureninase (KYNU), transcript variant 1, mRNA [NM_003937]	NM_003937	3.20313	3.82401	7.20459	5.62894	3.18541	3.59468	10.2258	7.80533	2.92779	2.73634	10.5132	8.07301	16.0162	3.49412
DBP	Homo sapiens D site of albumin promoter (albumin D-box) binding protein (DBP), mRNA [NM_001352]	NM_001352	6.74562	7.51126	8.53775	9.23699	6.8192	6.33372	6.81895	6.12173	8.18722	8.29088	5.92284	6.5222	3.46327	3.30746
NCAPH	Homo sapiens non-SMC condensin I complex, subunit H (NCAPH), mRNA [NM_015341]	NM_015341	4.31618	6.07111	8.475	8.88568	3.20723	3.96529	8.39001	8.11368	10.3731	10.4247	7.60459	8.2825	17.8621	7.03508
KIR2DL4	Homo sapiens killer cell immunoglobulin-like receptor, two domains, long cytoplasmic tail, 4 (KIR2DL4), transcript variant 1, mRNA [NM_002255]	NM_002255	3.34938	3.52502	5.11965	5.42225	3.96807	3.87204	5.89708	5.87919	3.25719	3.19124	6.80559	5.59813	3.41118	3.72498
SLC25A42	Homo sapiens solute carrier family 25, member 42 (SLC25A42), mRNA [NM_178526]	NM_178526	7.34479	7.30574	9.00126	9.40029	7.15679	7.42672	8.32707	8.02419	7.34668	7.96619	7.82015	7.72241	3.15242	4.27095
MESP1	Homo sapiens mesoderm posterior 1 homolog (mouse) (MESP1), mRNA [NM_018670]	NM_018670	3.91602	3.23372	6.13285	5.15902	2.9958	1.89513	5.65004	4.31911	8.47704	8.44529	7.9396	7.58156	4.64871	3.79815
PDGFA	Homo sapiens platelet-derived growth factor alpha polypeptide (PDGFA), transcript variant 1, mRNA [NM_002607]	NM_002607	1.94328	0.928036	3.72397	3.22277	7.49298	8.82846	7.38222	8.3746	6.50315	6.55412	9.35183	9.64711	3.43591	4.90664
LAIR2	Homo sapiens leukocyte-associated immunoglobulin-like receptor 2 (LAIR2), transcript variant 1, mRNA [NM_002288]	NM_002288	1.45747	0.988476	7.25079	8.43737	0.769734	1.91547	7.83823	8.14526	3.10957	4.19385	10.3288	9.49077	55.4579	174.719
PERP	Homo sapiens PERP, TP53 apoptosis effector (PERP), mRNA [NM_022121]	NM_022121	6.9335	7.76698	10.8679	10.8549	5.84779	5.88929	9.31204	8.78099	6.7244	7.16689	9.5223	9.8748	15.2884	8.50262
UCK2	Homo sapiens uridine-cytidine kinase 2 (UCK2), mRNA [NM_012474]	NM_012474	5.95151	5.63413	8.09286	8.13461	10.6657	10.7298	9.45776	9.90848	12.2222	12.3625	10.9437	11.5158	4.41172	5.65871
MMP23B	Homo sapiens matrix metallopeptidase 23B (MMP23B), mRNA [NM_006983]	NM_006983	5.37971	5.80809	6.99592	7.64974	5.02556	4.93745	6.8269	7.12503	4.23335	4.92139	8.05205	7.44388	3.06569	3.58418
SFXN3	Homo sapiens sideroflexin 3 (SFXN3), mRNA [NM_030971]	NM_030971	7.52951	7.44897	9.89465	9.34731	7.49256	7.33754	9.39353	8.63097	7.76345	7.69292	9.2089	8.75085	5.15201	3.72783
SLC1A7	Homo sapiens solute carrier family 1 (glutamate transporter), member 7 (SLC1A7), mRNA [NM_006671]	NM_006671	4.54133	4.33792	10.0564	9.93631	4.684	4.2784	8.11	7.63174	4.12955	3.83645	7.07555	6.62404	45.729	48.4488
HLA-DMB	Homo sapiens major histocompatibility complex, class II, DM beta (HLA-DMB), mRNA [NM_002118]	NM_002118	5.83479	5.60218	9.96371	9.41174	5.45972	5.19483	9.22975	7.78981	7.39858	7.32098	8.85525	8.03934	17.4956	14.0214
KIR3DL1	Homo sapiens killer cell immunoglobulin-like receptor, three domains, long cytoplasmic tail, 1 (KIR3DL1), mRNA [NM_013289]	NM_013289	3.83247	3.13976	5.79454	5.97113	4.39241	3.67873	6.32183	6.32055	3.32847	3.65331	7.23538	5.96041	3.89621	7.11748
ZCCHC24	Homo sapiens zinc finger, CCHC domain containing 24 (ZCCHC24), mRNA [NM_153367]	NM_153367	3.99606	3.6361	6.0073	6.44698	3.39903	3.72291	5.12209	5.00844	2.87069	3.41605	4.63432	5.10776	4.0313	7.01715
GFRA3	Homo sapiens GDNF family receptor alpha 3 (GFRA3), mRNA [NM_001496]	NM_001496	4.0877	3.67715	7.47437	7.18907	4.06913	4.57346	7.39001	8.24332	4.39277	4.97434	8.34436	8.06749	10.4589	11.4076
GLUL	Homo sapiens glutamate-ammonia ligase (GLUL), transcript variant 1, mRNA [NM_002065]	NM_002065	6.06933	5.83706	8.49023	9.17959	8.54026	7.83471	9.30471	9.4106	7.74873	7.50918	8.69398	8.6608	5.35504	10.1438
TBX21	Homo sapiens T-box 21 (TBX21), mRNA [NM_013351]	NM_013351	8.43214	8.06967	12.4656	12.6316	13.8607	14.0538	12.8369	13.2711	12.6107	12.2081	12.2337	12.4847	16.3749	23.6196
ATL1	Homo sapiens atlastin GTPase 1 (ATL1), transcript variant 2, mRNA [NM_181598]	NM_181598	5.10141	5.42936	7.40718	7.51292	4.0934	3.88741	6.79594	6.53997	4.40167	4.03938	8.11412	7.50271	4.9443	4.23851
HOXB9	Homo sapiens homeobox B9 (HOXB9), mRNA [NM_024017]	NM_024017	3.35964	4.23861	7.14985	6.81533	7.26768	8.3458	8.01456	7.68295	7.44388	8.0753	9.69277	8.53169	13.8346	5.96581
LOC100287177	Homo sapiens hypothetical LOC100287177 (LOC100287177), mRNA [NM_001242348]	NM_001242348	7.04909	6.67168	9.04651	8.33046	6.72467	6.29095	8.36947	7.57896	9.48573	9.43107	10.7573	10.1604	3.99285	3.1575
PRKCH	PKC- eta b=protein kinase C eta b [human, monoblastoid U937 cells, mRNA Partial, 306 nt]. [S74620]		2.42161	1.92694	4.3075	3.77196	4.04769	3.89487	3.95858	4.95929	3.44111	3.95523	3.80295	3.91183	3.69581	3.59258
CST3	Homo sapiens cystatin C (CST3), mRNA [NM_000099]	NM_000099	1.56716	1.86798	4.88538	4.0788	0.90952	1.05999	5.61035	3.55541	1.00975	1.09664	5.80753	4.67339	9.97437	4.62938
CCND3	Homo sapiens cyclin D3 (CCND3), transcript variant 2, mRNA [NM_001760]	NM_001760	3.81659	4.80187	6.44066	6.77336	5.14609	6.66029	7.22704	6.88216	9.24578	9.90033	7.14956	8.04178	6.16483	3.92171
DUSP8	Homo sapiens dual specificity phosphatase 8 (DUSP8), mRNA [NM_004420]	NM_004420	8.43827	7.72443	10.0297	9.55837	8.79044	8.64314	8.43036	8.3726	5.17055	5.51695	7.33249	7.01442	3.0134	3.56509
RTN4R	Homo sapiens reticulon 4 receptor (RTN4R), mRNA [NM_023004]	NM_023004	5.34146	5.73176	8.23207	8.62602	5.32731	4.97122	6.84145	6.02193	7.20459	7.59644	6.14873	6.06783	7.41586	7.43464
SPAG1	Homo sapiens sperm associated antigen 1 (SPAG1), transcript variant 1, mRNA [NM_003114]	NM_003114	2.12328	1.1604	4.10132	3.65674	2.4286	3.30378	4.39007	4.97316	4.17688	4.31319	5.5139	6.05657	3.93958	5.6425
IL9R	Homo sapiens interleukin 9 receptor (IL9R), transcript variant 1, mRNA [NM_002186]	NM_002186	5.02739	6.07473	7.59668	8.11	4.76208	5.61035	6.64494	6.54647	5.48931	6.12076	6.28855	6.58373	5.93517	4.09898
AGFG2	Homo sapiens ArfGAP with FG repeats 2 (AGFG2), mRNA [NM_006076]	NM_006076	2.44199	2.50507	4.55832	4.68189	1.63867	1.3087	3.80947	3.0751	3.10979	3.2349	4.36161	3.97263	4.3359	4.52157
ZNF80	Homo sapiens zinc finger protein 80 (ZNF80), mRNA [NM_007136]	NM_007136	2.48879	2.43617	4.30192	4.10718	2.21498	3.36065	4.89676	4.9219	2.18449	1.66112	4.45971	3.37925	3.51404	3.18437
C8orf83	Homo sapiens chromosome 8 open reading frame 83 (C8orf83), transcript variant 1, mRNA [NM_001171796]	NM_001171796	0.951397	0.974744	3.91644	4.20001	1.07562	1.04856	2.71243	1.43327	3.522	0.891224	3.53856	3.4297	7.8085	9.35196
SLC6A8	Homo sapiens solute carrier family 6 (neurotransmitter transporter, creatine), member 8 (SLC6A8), transcript variant 1, mRNA [NM_005629]	NM_005629	3.37298	1.73885	5.44885	4.16095	4.26351	4.21814	4.84437	4.86163	2.33388	0.794866	4.8306	5.1304	4.216	5.35949
ASMT	Homo sapiens acetylserotonin O-methyltransferase (ASMT), transcript variant 2, mRNA [NM_004043]	NM_004043	2.43778	1.07716	4.6039	4.34188	3.18022	4.11385	4.52201	4.36575	4.99257	5.38772	5.66747	6.27424	4.48814	9.61126
FCGR3B	Homo sapiens Fc fragment of IgG, low affinity IIIb, receptor (CD16b) (FCGR3B), mRNA [NM_000570]	NM_000570	0.936533	2.73016	7.26131	9.00738	0.869165	1.03645	7.17939	8.92292	0.908308	0.804621	5.05546	5.47443	80.1579	77.5592
SLAMF1	Homo sapiens signaling lymphocytic activation molecule family member 1 (SLAMF1), mRNA [NM_003037]	NM_003037	7.93819	6.90275	10.4696	9.44496	13.1086	12.8038	13.1422	12.9354	10.8356	10.9062	11.8944	12.3591	5.78123	5.82482
BFSP1	Homo sapiens beaded filament structural protein 1, filensin (BFSP1), transcript variant 1, mRNA [NM_001195]	NM_001195	1.35732	2.29127	6.64176	7.67025	1.14181	1.08676	5.42613	5.3064	2.96025	2.45125	6.42565	5.46383	38.974	41.6136
CPT1A	Homo sapiens carnitine palmitoyltransferase 1A (liver) (CPT1A), nuclear gene encoding mitochondrial protein, transcript variant 2, mRNA [NM_001031847]	NM_001031847	6.28686	7.04478	8.70806	8.65869	5.35933	5.54264	8.04668	7.8595	6.09837	5.99771	7.34057	7.66274	5.35617	3.06079
PDGFD	Homo sapiens platelet derived growth factor D (PDGFD), transcript variant 1, mRNA [NM_025208]	NM_025208	1.13809	1.0882	4.23749	5.12466	0.99345	1.12793	4.58881	3.99023	1.07118	1.24961	2.95053	1.81805	8.57061	16.4095
CTSH	Homo sapiens cathepsin H (CTSH), mRNA [NM_004390]	NM_004390	5.01791	7.07378	8.70269	9.95914	4.65479	6.56203	8.50295	9.54746	6.3738	7.92582	10.6103	11.6351	12.8596	7.38893
SIGLECP3	Homo sapiens sialic acid binding Ig-like lectin, pseudogene 3 (SIGLECP3), non-coding RNA [NR_002804]	NR_002804	4.42059	1.26579	8.17918	7.61981	1.06912	1.16414	6.56586	5.1501	1.8151	1.42704	4.44732	3.20956	13.5347	81.7995
TM4SF19	Homo sapiens transmembrane 4 L six family member 19 (TM4SF19), transcript variant 1, mRNA [NM_138461]	NM_138461	0.957211	0.973909	6.66657	7.06879	0.911576	1.06837	4.90486	5.16478	0.937028	0.799524	3.61819	2.59879	52.3226	68.3508
FGL2	Homo sapiens fibrinogen-like 2 (FGL2), mRNA [NM_006682]	NM_006682	1.32474	1.11957	7.12428	7.93611	2.82364	1.27466	8.56766	9.62999	1.17465	1.92743	6.65106	6.4092	55.6975	112.716
RAB27B	Homo sapiens RAB27B, member RAS oncogene family (RAB27B), mRNA [NM_004163]	NM_004163	2.01266	1.05844	3.88761	4.51032	0.945578	1.1689	3.44447	3.14339	1.02646	1.04666	1.02936	0.996417	3.66791	10.9425
FANCL	Homo sapiens Fanconi anemia, complementation group L (FANCL), transcript variant 2, mRNA [NM_018062]	NM_018062	6.35847	7.05046	8.57789	8.77785	6.11405	6.78175	8.50901	8.48279	10.1692	10.4253	9.57896	9.92014	4.65707	3.31129
GYG1	Homo sapiens glycogenin 1 (GYG1), transcript variant 1, mRNA [NM_004130]	NM_004130	8.9319	9.21256	11.282	11.0127	8.67095	8.69646	10.237	9.5329	9.75694	9.49184	10.2743	10.1098	5.09866	3.48244
BCL9L	Homo sapiens B-cell CLL/lymphoma 9-like (BCL9L), mRNA [NM_182557]	NM_182557	7.9915	9.44459	10.1153	11.1733	6.6873	7.03361	7.6051	7.9185	7.44514	7.5861	7.24288	6.82455	4.35854	3.3143
IL4I1	Homo sapiens interleukin 4 induced 1 (IL4I1), transcript variant 2, mRNA [NM_172374]	NM_172374	9.14594	10.6288	11.5945	12.3357	8.27227	9.31714	12.5777	12.6389	7.82925	8.28815	13.0145	13.3718	5.45867	3.26453
CDCA7	Homo sapiens cell division cycle associated 7 (CDCA7), transcript variant 1, mRNA [NM_031942]	NM_031942	3.44257	3.48527	7.27074	8.23923	4.13252	3.09126	8.21999	8.26437	11.3724	11.3167	7.82052	9.3128	14.2035	26.9826
OSTF1	Homo sapiens osteoclast stimulating factor 1 (OSTF1), mRNA [NM_012383]	NM_012383	9.92841	10.0718	12.1791	11.7969	9.6516	9.14957	12.0975	11.4162	10.0798	10.2237	11.8454	11.8532	4.75914	3.30608
PROK2	Homo sapiens prokineticin 2 (PROK2), transcript variant 2, mRNA [NM_021935]	NM_021935	0.989304	3.04604	10.3021	10.7938	6.1593	5.43179	9.00075	9.67514	3.85146	2.99118	8.68502	9.2056	635.953	214.93
MFI2	Homo sapiens antigen p97 (melanoma associated) identified by monoclonal antibodies 133.2 and 96.5 (MFI2), transcript variant 2, mRNA [NM_033316]	NM_033316	1.33664	1.14866	3.79691	3.48076	1.19662	1.27091	2.95776	1.48515	1.6129	2.4669	3.88833	4.07345	5.50319	5.03539
C8orf60	Homo sapiens cDNA FLJ12193 fis, clone MAMMA1000856. [AK022255]		2.82254	4.0083	6.16541	6.63581	2.61247	3.76097	6.02778	5.94897	2.76156	3.13641	6.6399	5.94581	10.1462	6.1796
CKB	Homo sapiens creatine kinase, brain (CKB), mRNA [NM_001823]	NM_001823	4.24451	4.11638	6.3378	6.36317	3.12659	3.95198	5.81848	5.47062	4.9624	4.62385	7.02209	7.20271	4.26719	4.74625
NTRK1	Homo sapiens neurotrophic tyrosine kinase, receptor, type 1 (NTRK1), transcript variant 2, mRNA [NM_002529]	NM_002529	1.07455	1.08385	3.71039	4.37101	4.00342	3.65511	4.62733	5.23343	4.0235	4.89149	7.96668	7.30574	6.21535	9.76188
XCL2	Homo sapiens chemokine (C motif) ligand 2 (XCL2), mRNA [NM_003175]	NM_003175	5.75014	6.0786	9.14239	10.0091	13.472	14.2287	16.7484	17.3372	12.1405	13.434	17.0485	16.0633	10.4995	15.248
ST3GAL4	Homo sapiens ST3 beta-galactoside alpha-2,3-sialyltransferase 4 (ST3GAL4), mRNA [NM_006278]	NM_006278	2.07064	3.93365	5.40548	5.88896	3.60748	5.01358	6.28582	5.96108	6.11945	7.37778	7.55637	7.43634	10.0899	3.87799
WIPI1	Homo sapiens WD repeat domain, phosphoinositide interacting 1 (WIPI1), mRNA [NM_017983]	NM_017983	5.71028	6.26148	9.11243	9.12919	6.54306	7.36317	10.201	9.95332	7.65232	8.19714	11.1048	10.5698	10.5718	7.29904
EPB41L4A	Homo sapiens erythrocyte membrane protein band 4.1 like 4A (EPB41L4A), mRNA [NM_022140]	NM_022140	1.17544	1.1403	5.25701	3.89725	1.08027	1.43894	5.56154	3.48045	1.10794	1.09398	4.3234	3.72116	16.9307	6.75968
TTC22	tetratricopeptide repeat domain 22 [Source:HGNC Symbol;Acc:26067] [ENST00000371276]		8.20257	8.27727	9.9952	9.94906	8.06444	7.51785	8.85811	8.05004	8.61136	8.77589	7.73201	6.95334	3.46446	3.1861
HLF	Homo sapiens hepatic leukemia factor (HLF), mRNA [NM_002126]	NM_002126	1.25533	2.28864	6.35748	5.9757	1.83168	1.49186	4.0413	3.63223	3.36545	2.05374	4.26401	4.93466	34.3478	12.88
ZNF300	Homo sapiens zinc finger protein 300 (ZNF300), transcript variant 2, mRNA [NM_052860]	NM_052860	7.01079	6.36081	5.23316	2.9257	7.80192	6.58007	5.27937	3.03164	7.19262	6.29651	5.64704	3.36293	0.291662	0.0924544
KCNJ15	Homo sapiens potassium inwardly-rectifying channel, subfamily J, member 15 (KCNJ15), transcript variant 1, mRNA [NM_170736]	NM_170736	4.72212	5.32193	1.72105	1.06436	3.26126	3.05334	1.26554	1.06722	2.64318	3.60484	1.20178	1.23438	0.124907	0.0522812
LOC100128252	Homo sapiens hypothetical LOC100128252 (LOC100128252), transcript variant 2, non-coding RNA [NR_036522]	NR_036522	5.87113	6.27734	1.7252	1.02983	6.18827	6.55943	1.29394	1.0494	3.88833	4.53437	1.19918	1.22526	0.0564874	0.0263233
KIRREL2	Homo sapiens kin of IRRE like 2 (Drosophila) (KIRREL2), transcript variant 3, mRNA [NM_199180]	NM_199180	6.40992	6.63738	2.37312	2.20302	6.96431	7.98766	4.20664	2.16791	7.33804	7.57697	5.66306	6.194	0.0609262	0.0462514
KCTD3	Homo sapiens potassium channel tetramerisation domain containing 3 (KCTD3), mRNA [NM_016121]	NM_016121	4.91255	5.84525	1.54004	2.50105	4.59327	5.45784	1.18372	1.01662	5.66895	6.34316	1.1995	2.59028	0.0965544	0.0984684
PLAC8	Homo sapiens placenta-specific 8 (PLAC8), transcript variant 2, mRNA [NM_016619]	NM_016619	12.5024	12.8703	10.5358	9.66047	12.0148	12.1947	11.0845	10.1799	11.6717	12.2564	9.3763	8.27017	0.255858	0.108081
2014-03-03	Homo sapiens membrane-associated ring finger (C3HC4) 3 (MARCH3), mRNA [NM_178450]	NM_178450	6.65704	5.91268	2.71113	1.51697	5.56029	2.62029	3.03477	1.00106	3.69769	2.91244	1.19744	1.10033	0.0648877	0.0475074
AGMAT	Homo sapiens agmatine ureohydrolase (agmatinase) (AGMAT), mRNA [NM_024758]	NM_024758	7.60153	7.90991	5.45735	6.03788	9.22015	9.63158	6.6685	6.99383	10.6633	10.542	9.81351	10.0123	0.226223	0.273189
EDN1	Homo sapiens endothelin 1 (EDN1), transcript variant 1, mRNA [NM_001955]	NM_001955	7.84451	7.35511	5.07945	4.61891	7.09424	6.22655	4.52162	4.44516	3.77385	3.48007	4.47789	4.2622	0.147107	0.15008
HIVEP2	Homo sapiens human immunodeficiency virus type I enhancer binding protein 2 (HIVEP2), mRNA [NM_006734]	NM_006734	13.1112	14.1718	11.4129	12.5575	12.7116	13.0509	12.3274	12.8797	10.7298	10.8232	10.3907	10.7697	0.308159	0.326632
DGAT2	Homo sapiens diacylglycerol O-acyltransferase 2 (DGAT2), mRNA [NM_032564]	NM_032564	3.8144	5.13236	1.69934	1.07184	5.59334	6.7822	1.25722	1.28126	5.74709	5.35933	2.46479	3.37254	0.230837	0.0599324
IL6ST	Homo sapiens interleukin 6 signal transducer (gp130, oncostatin M receptor) (IL6ST), transcript variant 1, mRNA [NM_002184]	NM_002184	8.25401	7.59644	5.18533	4.95044	7.30534	6.54986	6.03459	6.41451	6.04487	5.90091	4.93348	5.78632	0.119188	0.159762
MCF2L-AS1	Homo sapiens MCF2L antisense RNA 1 (non-protein coding) (MCF2L-AS1), non-coding RNA [NR_034002]	NR_034002	4.8243	4.62733	2.70315	2.57362	4.74052	4.43874	2.12244	1.84563	5.98186	5.78775	3.03894	2.74883	0.229864	0.240864
SH3RF3	Homo sapiens SH3 domain containing ring finger 3 (SH3RF3), mRNA [NM_001099289]	NM_001099289	3.89487	3.8976	1.26422	0.975812	1.46957	1.22178	1.04344	0.947948	1.9672	2.00689	1.22341	0.967203	0.161471	0.131964
TTC7B	Homo sapiens tetratricopeptide repeat domain 7B (TTC7B), mRNA [NM_001010854]	NM_001010854	8.89695	8.56081	7.20347	4.6709	5.52882	5.93652	6.21056	4.63505	7.62676	8.21132	7.68119	7.74762	0.30918	0.067456
CLN5	Homo sapiens ceroid-lipofuscinosis, neuronal 5 (CLN5), mRNA [NM_006493]	NM_006493	10.3127	10.5237	6.3846	7.83191	9.25055	9.35157	7.09641	8.14174	8.80411	8.75127	7.95285	8.55453	0.0656938	0.154768
C9orf24	Homo sapiens chromosome 9 open reading frame 24 (C9orf24), transcript variant 1, mRNA [NM_032596]	NM_032596	8.04924	8.50114	6.10384	6.25245	6.56271	6.25584	5.49437	4.97166	6.34138	6.77146	4.3632	4.28072	0.259643	0.210414
CYP2J2	Homo sapiens cytochrome P450, family 2, subfamily J, polypeptide 2 (CYP2J2), mRNA [NM_000775]	NM_000775	7.4033	7.87038	2.16625	3.89881	7.4282	7.12503	1.23157	3.52095	8.54849	8.53924	2.61696	4.70003	0.0265151	0.0637439
SULT1B1	Homo sapiens mRNA for ST1B2, complete cds. [D89479]		4.9232	6.37271	1.26748	0.938045	1.30841	1.14181	1.00869	0.903926	1.78069	1.34856	1.22813	0.870826	0.0793449	0.0231208
NBEA	Homo sapiens neurobeachin (NBEA), transcript variant 1, mRNA [NM_015678]	NM_015678	8.73015	7.97082	3.98774	4.4955	8.21606	6.62474	3.41653	3.43323	5.96859	4.25405	1.14343	2.02027	0.0373587	0.0899134
CERS6	Homo sapiens ceramide synthase 6 (CERS6), mRNA [NM_203463]	NM_203463	6.09875	5.93364	1.67441	1.42929	8.23875	7.59326	3.15304	4.19235	7.09894	7.17508	4.84982	5.76535	0.0465738	0.0440609
PCSK5	proprotein convertase subtilisin/kexin type 5 [Source:HGNC Symbol;Acc:8747] [ENST00000376752]		6.90002	7.27807	4.48548	3.78086	6.46859	6.24656	4.62469	3.25045	5.32489	5.10048	3.9308	2.49863	0.187565	0.0885592
SELL	Homo sapiens selectin L (SELL), transcript variant 1, mRNA [NM_000655]	NM_000655	8.97525	8.88128	4.15495	5.5201	9.87081	9.27047	4.97669	6.73169	6.64965	5.83401	4.21106	4.94996	0.0353951	0.0973163
RIC3	Homo sapiens resistance to inhibitors of cholinesterase 3 homolog (C. elegans) (RIC3), transcript variant 1, mRNA [NM_024557]	NM_024557	6.09978	6.64083	4.02974	3.89575	6.31224	6.3353	3.97539	4.286	5.58882	6.23486	3.26158	4.1142	0.238153	0.149159
ARRDC4	Homo sapiens arrestin domain containing 4 (ARRDC4), mRNA [NM_183376]	NM_183376	5.73255	5.09247	1.24583	2.21414	7.66524	7.94213	2.1174	3.12419	5.07267	4.95565	1.16969	1.48112	0.0446026	0.136
PTK2	Homo sapiens PTK2 protein tyrosine kinase 2 (PTK2), transcript variant 1, mRNA [NM_153831]	NM_153831	6.50526	5.93607	1.39785	1.8804	7.6785	8.32979	0.960424	3.16077	6.51078	7.22945	1.96369	4.11877	0.0290079	0.0601344
LRRN3	Homo sapiens leucine rich repeat neuronal 3 (LRRN3), transcript variant 3, mRNA [NM_018334]	NM_018334	9.88702	9.34638	3.00895	3.58834	10.1355	10.2175	3.62808	5.62456	7.83301	7.78765	3.6669	5.31691	0.00850147	0.0184781
STAT1	Homo sapiens signal transducer and activator of transcription 1, 91kDa (STAT1), transcript variant beta, mRNA [NM_139266]	NM_139266	13.218	14.1068	9.19101	11.3499	13.0631	12.6018	10.1278	10.6642	12.149	12.166	9.56425	10.28	0.0613419	0.147946
EFNA1	Homo sapiens ephrin-A1 (EFNA1), transcript variant 1, mRNA [NM_004428]	NM_004428	7.72475	7.20791	4.6284	4.61937	6.3846	6.49585	4.31837	4.55933	5.28227	5.34676	5.09983	5.02452	0.116925	0.166253
MYB	Homo sapiens v-myb myeloblastosis viral oncogene homolog (avian) (MYB), transcript variant 2, mRNA [NM_005375]	NM_005375	14.2911	14.0349	7.57284	7.9035	13.5068	14.2243	9.63879	10.1359	11.7302	11.8939	11.6479	11.203	0.00949738	0.0142644
SMARCA1	Homo sapiens SWI/SNF related, matrix associated, actin dependent regulator of chromatin, subfamily a, member 1 (SMARCA1), transcript variant 1, mRNA [NM_003069]	NM_003069	5.53505	4.64958	2.33818	2.6196	5.96542	5.90038	2.6887	2.51891	4.65029	4.82967	2.73312	3.35964	0.109056	0.244859
RALGPS2	Homo sapiens Ral GEF with PH domain and SH3 binding motif 2 (RALGPS2), mRNA [NM_152663]	NM_152663	5.34942	4.67264	2.62749	1.61191	4.52162	2.67042	2.01814	1.67441	1.16594	1.20665	1.27359	2.05832	0.151571	0.119847
LOC100507218	Homo sapiens hypothetical LOC100507218 (LOC100507218), non-coding RNA [NR_040017]	NR_040017	8.48279	10.0746	3.16802	5.24907	7.53695	6.84532	3.22606	3.63663	3.86838	3.22847	4.23184	3.69769	0.0251244	0.0352665
GSTM1	Homo sapiens glutathione S-transferase mu 1 (GSTM1), transcript variant 2, mRNA [NM_146421]	NM_146421	6.20234	5.87504	4.30418	4.25778	6.85509	6.47981	4.24118	4.5127	7.32272	7.57735	5.00363	5.8093	0.268284	0.325955
CCR7	Homo sapiens chemokine (C-C motif) receptor 7 (CCR7), mRNA [NM_001838]	NM_001838	16.2536	16.3667	12.8119	14.362	15.0113	14.8866	11.6874	13.1549	14.7187	14.3141	13.5732	13.9067	0.0920361	0.249185
KREMEN2	Homo sapiens kringle containing transmembrane protein 2 (KREMEN2), transcript variant 4, mRNA [NM_172229]	NM_172229	6.22101	6.1043	2.44055	3.74616	5.61602	6.05538	3.25867	3.74414	5.0093	5.33673	3.22245	2.90719	0.0727724	0.195043
TTTY14	Homo sapiens testis-specific transcript, Y-linked 14 (non-protein coding) (TTTY14), non-coding RNA [NR_001543]	NR_001543	6.4493	6.57544	4.04769	4.19881	5.91958	5.7728	3.52746	4.21106	6.4547	6.43078	4.73392	4.59686	0.189253	0.192558
EPSTI1	Homo sapiens epithelial stromal interaction 1 (breast) (EPSTI1), transcript variant 2, mRNA [NM_033255]	NM_033255	10.6913	10.7914	8.32489	9.09124	10.3007	9.61247	7.65487	8.24685	8.21132	6.21689	6.60122	6.41066	0.193928	0.307747
OXNAD1	Homo sapiens oxidoreductase NAD-binding domain containing 1 (OXNAD1), mRNA [NM_138381]	NM_138381	8.56398	9.37496	6.6648	7.297	8.50322	8.83054	6.70136	6.63141	8.4067	8.23422	6.41384	6.51841	0.268095	0.23685
CASP10	Homo sapiens caspase 10, apoptosis-related cysteine peptidase (CASP10), transcript variant 1, mRNA [NM_032977]	NM_032977	10.0045	9.09053	7.2736	7.09035	10.1794	10.497	9.57695	9.35121	9.10977	9.01212	8.03896	6.98994	0.150635	0.249968
ZC3H12D	Homo sapiens zinc finger CCCH-type containing 12D (ZC3H12D), mRNA [NM_207360]	NM_207360	9.27587	8.98425	7.09424	6.7694	8.10744	8.51349	7.31627	7.70145	6.17659	6.71469	7.74428	8.27545	0.220427	0.215408
SH3YL1	Homo sapiens SH3 domain containing, Ysc84-like 1 (S. cerevisiae) (SH3YL1), transcript variant 1, mRNA [NM_015677]	NM_015677	9.1981	8.65891	6.6738	6.5805	8.70977	8.05004	6.59282	6.44623	8.2095	7.2017	6.86787	6.83748	0.173825	0.236776
LOC100131662	Homo sapiens cDNA FLJ45218 fis, clone BRCAN2019653. [AK127156]		6.05289	6.35386	3.23574	4.69127	5.23254	5.21664	2.97966	4.51643	2.79225	3.22277	2.98316	4.0309	0.14189	0.315871
AGPHD1	Homo sapiens aminoglycoside phosphotransferase domain containing 1 (AGPHD1), transcript variant 1, mRNA [NM_001013619]	NM_001013619	6.08882	6.02262	2.25173	3.77857	5.62242	5.01884	2.38758	2.6323	5.96981	6.2098	2.39299	4.40383	0.0699715	0.211093
COL6A2	Homo sapiens collagen, type VI, alpha 2 (COL6A2), transcript variant 2C2, mRNA [NM_001849]	NM_001849	6.64053	8.37119	4.0127	6.73129	7.39436	8.17067	4.70027	6.0073	5.82891	6.65758	4.80088	5.14319	0.161787	0.320879
SIRPG	Homo sapiens signal-regulatory protein gamma (SIRPG), transcript variant 1, mRNA [NM_018556]	NM_018556	7.60747	8.14374	4.5652	6.27845	9.12236	10.033	4.60267	5.46776	7.88014	8.55851	5.60006	5.69105	0.121391	0.274468
NTSR1	Homo sapiens neurotensin receptor 1 (high affinity) (NTSR1), mRNA [NM_002531]	NM_002531	6.7822	6.4168	3.07445	3.91644	4.88271	7.6738	1.09593	2.71809	3.66911	3.40442	1.04931	1.0969	0.0765343	0.176733
NOG	Homo sapiens noggin (NOG), mRNA [NM_005450]	NM_005450	9.75191	10.1208	1.22309	2.34864	7.34849	5.71598	1.83295	0.971673	5.58113	6.64176	2.17883	1.08745	0.0027075	0.00457466
PTPRK	Homo sapiens protein tyrosine phosphatase, receptor type, K (PTPRK), transcript variant 2, mRNA [NM_002844]	NM_002844	10.3298	9.73235	6.252	6.70585	11.3181	9.78496	6.93844	8.16283	10.7396	10.0861	7.91975	8.89234	0.0592207	0.122725
DENND5A	Homo sapiens DENN/MADD domain containing 5A (DENND5A), mRNA [NM_015213]	NM_015213	11.3599	11.824	9.16217	8.8515	12.352	12.657	10.0906	10.566	10.7362	10.9422	9.50305	8.62913	0.21798	0.127406
TSKS	Homo sapiens testis-specific serine kinase substrate (TSKS), mRNA [NM_021733]	NM_021733	3.72925	5.59533	1.54375	2.5395	2.89897	4.1357	1.15773	1.15317	4.11638	5.07904	1.93209	2.75231	0.219836	0.120255
CXCL9	Homo sapiens chemokine (C-X-C motif) ligand 9 (CXCL9), mRNA [NM_002416]	NM_002416	7.67439	7.47946	1.54472	3.21395	7.37207	8.36804	2.47436	4.53862	6.91315	8.60282	2.92231	4.58106	0.0142819	0.0519939
GDF10	Homo sapiens growth differentiation factor 10 (GDF10), mRNA [NM_004962]	NM_004962	7.09381	6.54877	1.49739	0.968046	6.78243	5.97238	1.19603	1.00166	5.85831	5.59813	1.0734	1.12734	0.0206685	0.0208946
TRAF1	Homo sapiens TNF receptor-associated factor 1 (TRAF1), transcript variant 1, mRNA [NM_005658]	NM_005658	13.3226	12.9828	10.5963	11.2159	14.8579	15.2826	14.4014	14.6684	14.0904	14.2473	14.3035	13.5953	0.151112	0.29384
TLR2	Homo sapiens toll-like receptor 2 (TLR2), mRNA [NM_003264]	NM_003264	6.30285	7.51961	1.52242	2.32523	6.93803	8.46531	1.75418	2.73523	6.03031	6.15453	1.05624	1.29337	0.036387	0.0273109
HCG4	Homo sapiens HLA complex group 4 (non-protein coding) (HCG4), non-coding RNA [NR_002139]	NR_002139	7.736	6.9199	5.97065	5.09945	6.79573	6.00009	5.81504	4.67874	3.92822	4.09198	4.38677	2.87091	0.294155	0.283132
CBR3	Homo sapiens carbonyl reductase 3 (CBR3), mRNA [NM_001236]	NM_001236	9.63158	10.0319	6.51107	7.49938	7.64702	7.37947	5.21325	5.48161	7.8807	8.10186	7.06557	7.54793	0.114983	0.172841
TCEA3	Homo sapiens transcription elongation factor A (SII), 3 (TCEA3), mRNA [NM_003196]	NM_003196	8.16677	8.12545	3.79281	4.33792	7.44669	7.34274	2.81119	2.83281	6.11171	6.23625	1.14523	2.48668	0.0482288	0.0724169
APP	Homo sapiens amyloid beta (A4) precursor protein (APP), transcript variant 1, mRNA [NM_000484]	NM_000484	4.672	5.12287	1.08109	2.46749	6.66544	6.75498	1.98265	3.30056	6.493	6.43603	2.8758	4.189	0.0829905	0.158726
C5orf13	Homo sapiens chromosome 5 open reading frame 13 (C5orf13), transcript variant 1, mRNA [NM_004772]	NM_004772	9.00368	7.83019	4.63172	5.23752	8.22742	6.70042	4.05589	3.95491	9.70451	9.0499	3.99849	5.14609	0.0482955	0.165779
TBC1D4	Homo sapiens TBC1 domain family, member 4 (TBC1D4), mRNA [NM_014832]	NM_014832	9.38147	9.22256	6.15807	6.31795	10.0983	9.96207	8.62803	8.79701	9.70962	9.92937	8.38477	8.54814	0.107068	0.133544
ZNF101	Homo sapiens zinc finger protein 101 (ZNF101), mRNA [NM_033204]	NM_033204	12.5299	12.8378	10.655	11.0647	11.5861	11.1459	12.2051	11.8346	11.1905	11.0596	10.7919	11.0885	0.272639	0.292584
LOC100506428	Homo sapiens hypothetical LOC100506428 (LOC100506428), transcript variant 1, non-coding RNA [NR_038892]	NR_038892	6.12467	6.80381	3.5977	4.84049	5.45055	5.39931	4.27626	4.38415	4.96003	5.23845	4.58232	4.52443	0.173503	0.256436
PRKAR1B	Homo sapiens protein kinase, cAMP-dependent, regulatory, type I, beta (PRKAR1B), transcript variant 2, mRNA [NM_002735]	NM_002735	3.98082	4.73299	1.9856	3.04643	5.57751	5.8093	3.7728	3.91287	7.34849	7.01574	4.70672	4.86461	0.25083	0.310665
TOP1MT	Homo sapiens topoisomerase (DNA) I, mitochondrial (TOP1MT), nuclear gene encoding mitochondrial protein, mRNA [NM_052963]	NM_052963	11.7457	11.8794	9.80048	10.082	12.1612	12.0673	10.3012	10.2867	11.9808	11.6995	10.7942	11.1915	0.259675	0.287692
UNQ6494	Homo sapiens hypothetical LOC100129066 (UNQ6494), non-coding RNA [NR_024280]	NR_024280	3.89069	5.98317	0.990144	2.5854	3.29461	5.1688	2.19086	3.97403	5.15545	6.33031	6.92706	6.88358	0.133921	0.0948786
DIP2C	Homo sapiens DIP2 disco-interacting protein 2 homolog C (Drosophila) (DIP2C), mRNA [NM_014974]	NM_014974	4.14614	3.60953	2.43851	1.50184	4.54355	1.0943	1.91989	0.949763	1.74803	1.0242	0.984916	1.08361	0.306163	0.232018
SPG20	Homo sapiens spastic paraplegia 20 (Troyer syndrome) (SPG20), transcript variant 1, mRNA [NM_015087]	NM_015087	7.80918	7.66337	4.36936	4.4839	8.17809	8.04518	4.6782	4.29412	7.39519	7.11446	4.03695	4.1993	0.0921528	0.110379
LOC100526820	Homo sapiens hypothetical LOC100526820 (LOC100526820), non-coding RNA [NR_037593]	NR_037593	8.92901	8.21907	7.26958	6.16665	7.76629	6.89906	7.56202	6.5139	7.13062	6.76729	6.78569	5.74284	0.316563	0.24108
IGF1R	Homo sapiens insulin-like growth factor 1 receptor (IGF1R), mRNA [NM_000875]	NM_000875	6.4125	6.16206	3.28818	1.48798	6.11171	5.82594	2.75507	1.35223	4.72549	4.48323	4.12594	2.73553	0.11468	0.0391707
FAM83F	Homo sapiens family with sequence similarity 83, member F (FAM83F), mRNA [NM_138435]	NM_138435	7.73505	6.77452	3.96807	2.55952	7.96748	8.57277	3.08584	2.8425	7.03506	6.67578	2.58574	2.61247	0.0734557	0.0538465
KCTD12	Homo sapiens potassium channel tetramerisation domain containing 12 (KCTD12), mRNA [NM_138444]	NM_138444	6.27352	4.98956	1.44304	0.974566	10.201	9.878	3.76173	4.85795	9.46144	9.33162	4.23399	4.95814	0.0351462	0.0618537
GNG7	Homo sapiens guanine nucleotide binding protein (G protein), gamma 7 (GNG7), mRNA [NM_052847]	NM_052847	7.0922	8.53825	4.92457	6.78003	4.93956	5.22443	3.89617	3.46258	4.25778	4.2016	4.05092	3.84434	0.222576	0.295613
RAB43	Homo sapiens RAB43, member RAS oncogene family (RAB43), transcript variant 1, mRNA [NM_198490]	NM_198490	6.09059	6.31865	3.6742	4.39635	6.71611	7.72241	6.19929	6.58942	7.17155	7.73693	6.54216	6.33124	0.187324	0.263834
MEIS3P1	Homo sapiens Meis homeobox 3 pseudogene 1 (MEIS3P1), non-coding RNA [NR_002211]	NR_002211	8.44096	7.86515	5.71194	5.32094	7.48401	7.16925	6.75424	7.35511	5.88481	5.41458	5.35201	6.58426	0.150829	0.171442
PDIA5	Homo sapiens protein disulfide isomerase family A, member 5 (PDIA5), transcript variant 1, mRNA [NM_006810]	NM_006810	8.08516	8.46612	4.79957	6.35748	11.2537	10.9126	8.39293	9.02725	10.6349	10.5049	9.44814	9.70539	0.102551	0.231865
RNF144A	Homo sapiens ring finger protein 144A (RNF144A), mRNA [NM_014746]	NM_014746	7.687	8.1067	5.73208	6.27384	7.72312	7.76518	7.31013	6.65374	7.5256	7.33967	6.00396	5.84876	0.257934	0.280708
VIPR1	Homo sapiens vasoactive intestinal peptide receptor 1 (VIPR1), mRNA [NM_004624]	NM_004624	7.11022	6.91103	3.17857	4.89111	6.19512	5.05436	1.35416	2.8318	5.57584	4.997	2.46572	3.32889	0.0655321	0.246571
TSHZ2	Homo sapiens teashirt zinc finger homeobox 2 (TSHZ2), transcript variant 1, mRNA [NM_173485]	NM_173485	5.48562	6.33031	1.4254	3.41653	4.6536	3.66547	2.68595	3.03959	1.70771	2.20609	1.0999	2.82318	0.0599446	0.132698
PAICS	Homo sapiens phosphoribosylaminoimidazole carboxylase, phosphoribosylaminoimidazole succinocarboxamide synthetase (PAICS), transcript variant 1, mRNA [NM_001079525]	NM_001079525	11.1099	11.2489	8.4732	9.47001	13.0966	13.1673	11.2922	12.0894	13.6264	13.6862	12.2257	12.6726	0.160797	0.291403
NLN	Homo sapiens neurolysin (metallopeptidase M3 family) (NLN), nuclear gene encoding mitochondrial protein, mRNA [NM_020726]	NM_020726	4.73654	4.06159	1.40897	2.04044	5.76415	5.87846	1.4175	3.37651	6.7875	6.49197	3.34742	4.37201	0.0996096	0.246363
MYC	Homo sapiens v-myc myelocytomatosis viral oncogene homolog (avian) (MYC), mRNA [NM_002467]	NM_002467	12.154	12.0922	7.8807	9.97219	16.0124	15.6136	13.5771	14.3391	14.9526	14.8385	13.6368	14.049	0.0517153	0.230042
CHMP7	Homo sapiens CHMP family, member 7 (CHMP7), mRNA [NM_152272]	NM_152272	9.95914	10.0763	8.16782	8.32116	8.37355	8.30722	7.92996	8.13583	7.81051	7.72443	8.28869	8.1308	0.288908	0.296242
ST6GALNAC3	Homo sapiens ST6 (alpha-N-acetyl-neuraminyl-2,3-beta-galactosyl-1,3)-N-acetylgalactosaminide alpha-2,6-sialyltransferase 3 (ST6GALNAC3), transcript variant 1, mRNA [NM_152996]	NM_152996	5.72513	6.27527	1.62842	3.90484	5.30241	5.72476	3.3999	3.46414	6.60628	7.26315	3.38469	2.95085	0.0584476	0.193387
PDK1	Homo sapiens pyruvate dehydrogenase kinase, isozyme 1 (PDK1), nuclear gene encoding mitochondrial protein, mRNA [NM_002610]	NM_002610	11.545	11.088	8.85811	8.68149	11.1249	10.5578	8.19267	8.30034	10.4751	10.5559	9.19429	9.36075	0.155298	0.188617
MPP2	Homo sapiens membrane protein, palmitoylated 2 (MAGUK p55 subfamily member 2) (MPP2), mRNA [NM_005374]	NM_005374	4.76786	4.52906	1.16277	0.947714	1.87952	2.79161	0.968453	0.918142	2.85766	3.57334	0.944357	1.0685	0.0821788	0.0835426
CD274	Homo sapiens CD274 molecule (CD274), mRNA [NM_014143]	NM_014143	9.94104	10.9659	8.32193	9.30529	12.3393	13.0631	10.9509	11.9768	10.7188	10.1582	10.6362	10.9062	0.325536	0.316297
ACTN1	Homo sapiens actinin, alpha 1 (ACTN1), transcript variant 2, mRNA [NM_001102]	NM_001102	11.4543	11.5411	3.83802	5.19878	10.542	11.1013	5.97017	7.32041	11.3414	11.5492	9.98101	10.1547	0.00509635	0.0123244
GSTM3	Homo sapiens glutathione S-transferase mu 3 (brain) (GSTM3), transcript variant 1, mRNA [NM_000849]	NM_000849	9.33944	8.94796	7.65651	7.3435	10.1761	9.98742	7.84528	7.85991	10.5656	10.9748	8.86188	9.4389	0.311449	0.328857
VWA5A	Homo sapiens von Willebrand factor A domain containing 5A (VWA5A), transcript variant 1, mRNA [NM_014622]	NM_014622	8.43916	7.45651	5.48307	5.48531	6.58561	5.9032	6.08401	5.48198	6.45264	6.36385	5.25619	5.07724	0.128862	0.255042
ZNF563	Homo sapiens zinc finger protein 563 (ZNF563), mRNA [NM_145276]	NM_145276	7.45417	7.88181	4.40001	5.17283	6.11651	5.91694	4.17074	4.0482	6.05782	5.79491	4.57417	4.96203	0.120394	0.152938
LOC100131289	Homo sapiens hypothetical LOC100131289 (LOC100131289), non-coding RNA [NR_038929]	NR_038929	5.5195	5.11325	1.79646	3.44341	5.08202	3.90109	3.05668	3.33619	5.308	4.91893	2.32664	2.40621	0.0757277	0.314289
HOOK1	Homo sapiens hook homolog 1 (Drosophila) (HOOK1), mRNA [NM_015888]	NM_015888	7.44924	6.89331	3.89452	4.40986	8.65261	8.46933	4.72423	5.38552	7.44956	7.51245	2.75425	4.0882	0.085099	0.178816
KRT18	Homo sapiens keratin 18 (KRT18), transcript variant 1, mRNA [NM_000224]	NM_000224	6.70729	7.15375	4.64447	4.94619	7.07378	8.27529	4.42156	5.2072	8.47532	9.03724	5.27379	6.30145	0.239348	0.2165
TSPAN6	Homo sapiens tetraspanin 6 (TSPAN6), mRNA [NM_003270]	NM_003270	4.16693	5.96724	2.5583	3.66103	3.12419	5.45657	2.87711	2.82752	4.22379	5.99512	2.94785	3.97241	0.32791	0.202191
TAC3	Homo sapiens tachykinin 3 (TAC3), transcript variant 1, mRNA [NM_013251]	NM_013251	4.39542	3.91341	0.888005	2.29187	5.50297	5.04584	0.965716	2.47436	4.19641	4.65232	3.62771	3.15627	0.0879351	0.324988
HIVEP1	Homo sapiens human immunodeficiency virus type I enhancer binding protein 1 (HIVEP1), mRNA [NM_002114]	NM_002114	11.5114	11.2954	8.62297	8.84481	10.0522	9.88438	8.87547	8.80148	9.43222	9.64606	10.3214	9.90553	0.135051	0.182934
OBFC1	Homo sapiens oligonucleotide/oligosaccharide-binding fold containing 1 (OBFC1), mRNA [NM_024928]	NM_024928	10.9297	11.1867	9.27047	9.52445	10.2281	9.32776	9.63158	8.9343	10.1658	10.0994	9.54147	9.29122	0.316608	0.315944
HSBP1L1	Homo sapiens heat shock factor binding protein 1-like 1 (HSBP1L1), mRNA [NM_001136180]	NM_001136180	7.65895	7.86462	5.59503	5.69813	6.91402	6.82022	4.52906	5.23254	8.44556	7.77782	5.29682	5.30093	0.239165	0.222751
SNX9	Homo sapiens sorting nexin 9 (SNX9), mRNA [NM_016224]	NM_016224	12.8741	11.6454	9.6516	8.70888	12.2445	12.1592	10.8616	11.0391	10.9863	11.6293	12.5233	12.5449	0.107133	0.130626
GNAI1	Homo sapiens guanine nucleotide binding protein (G protein), alpha inhibiting activity polypeptide 1 (GNAI1), mRNA [NM_002069]	NM_002069	4.09217	4.73506	1.09386	0.90806	8.65738	7.62988	0.921661	0.869417	6.3788	6.38139	0.912074	1.03823	0.125147	0.0704627
PELI1	Homo sapiens pellino homolog 1 (Drosophila) (PELI1), mRNA [NM_020651]	NM_020651	10.3026	9.22657	6.61756	6.62445	10.6128	10.3433	8.30443	9.01875	9.15206	8.68081	8.14695	9.19607	0.0777488	0.164697
USP6NL	Homo sapiens USP6 N-terminal like (USP6NL), transcript variant 1, mRNA [NM_014688]	NM_014688	7.25495	6.13704	3.41653	2.68484	6.69781	5.43899	1.50111	1.29911	5.28832	3.21145	1.52181	1.23339	0.0699072	0.0913659
AEBP1	Homo sapiens AE binding protein 1 (AEBP1), mRNA [NM_001129]	NM_001129	8.42953	8.41341	2.32317	4.16941	11.0659	11.6325	5.32165	7.31387	10.6651	10.4871	6.57345	7.9375	0.0145146	0.0527751
GPC2	Homo sapiens glypican 2 (GPC2), mRNA [NM_152742]	NM_152742	10.5616	10.3573	6.85725	8.01676	9.15398	8.09607	6.02452	6.54358	8.39962	8.36136	6.0376	6.39482	0.0767137	0.197435
ZNF415	Homo sapiens zinc finger protein 415 (ZNF415), transcript variant 2, mRNA [NM_018355]	NM_018355	5.38998	4.33146	1.07727	0.897708	5.83401	4.57714	1.32474	0.857052	6.8674	5.76159	2.82482	2.97125	0.0503204	0.0925417
NCRNA00282	Homo sapiens non-protein coding RNA 282 (NCRNA00282), transcript variant 1, non-coding RNA [NR_027047]	NR_027047	6.08111	6.10071	0.835224	2.74501	4.11798	4.2426	0.935822	0.847161	3.32054	2.77637	0.914353	0.847975	0.0263531	0.0976863
ZNF471	Homo sapiens zinc finger protein 471 (ZNF471), mRNA [NM_020813]	NM_020813	3.48103	4.66168	0.851905	2.23076	1.65318	3.57701	2.07908	2.55744	1.02578	3.03998	0.977894	1.71545	0.161643	0.185448
MEGF6	Homo sapiens multiple EGF-like-domains 6 (MEGF6), mRNA [NM_001409]	NM_001409	7.49062	8.97374	5.7204	7.0425	6.58596	7.17888	5.25651	6.19548	4.88498	4.66717	4.95297	4.85272	0.293165	0.262203
NEURL	Homo sapiens neuralized homolog (Drosophila) (NEURL), mRNA [NM_004210]	NM_004210	5.63948	5.74077	3.93365	3.37772	8.88304	8.33535	5.10843	5.13706	6.38302	5.49874	4.89077	4.58172	0.306545	0.19438
NOC3L	Homo sapiens nucleolar complex associated 3 homolog (S. cerevisiae) (NOC3L), mRNA [NM_022451]	NM_022451	10.738	10.8771	8.48905	9.01179	10.9689	10.9455	9.62642	9.912	10.8361	10.6321	9.94016	10.303	0.210377	0.274472
IRS2	Homo sapiens insulin receptor substrate 2 (IRS2), mRNA [NM_003749]	NM_003749	9.3755	9.56094	7.46949	7.37751	8.44122	8.29928	5.84876	6.60664	6.28453	6.28027	5.86553	6.09448	0.266831	0.220151
NEXN	Homo sapiens nexilin (F actin binding protein) (NEXN), transcript variant 1, mRNA [NM_144573]	NM_144573	7.19778	6.62382	4.69425	4.56977	8.87322	8.07425	4.44732	5.36477	8.70617	6.98654	4.62641	4.49475	0.176344	0.240808
DCBLD2	Homo sapiens discoidin, CUB and LCCL domain containing 2 (DCBLD2), mRNA [NM_080927]	NM_080927	6.13815	5.31977	1.94416	1.58393	5.73176	5.2876	0.89705	1.09587	6.72265	6.38597	1.41763	2.85234	0.0546365	0.0750584
IQCA1	Homo sapiens IQ motif containing with AAA domain 1 (IQCA1), mRNA [NM_024726]	NM_024726	8.17662	7.92582	3.61917	3.36027	7.33382	6.63103	3.1871	2.81326	7.67747	7.59603	3.66613	4.57911	0.042469	0.0422311
GBP1	Homo sapiens guanylate binding protein 1, interferon-inducible (GBP1), mRNA [NM_002053]	NM_002053	13.8339	13.7527	9.04443	10.8512	14.5712	14.4034	10.932	11.714	12.7572	12.0748	9.77914	9.75861	0.0361593	0.133837
CDR2	Homo sapiens cerebellar degeneration-related protein 2, 62kDa (CDR2), mRNA [NM_001802]	NM_001802	12.7182	12.3642	10.1485	10.745	11.4119	11.3352	10.4006	10.8049	10.9806	10.7012	10.289	10.4917	0.168435	0.32552
TXK	Homo sapiens TXK tyrosine kinase (TXK), mRNA [NM_003328]	NM_003328	6.72675	6.92861	1.19828	1.89546	5.96282	6.14993	0.904065	3.32958	4.37234	3.7965	2.47347	3.4964	0.0216653	0.0305402
FCGBP	Homo sapiens Fc fragment of IgG binding protein (FCGBP), mRNA [NM_003890]	NM_003890	13.7293	12.7512	10.6754	10.3051	12.7951	11.399	10.5076	9.39664	9.20316	8.3264	9.05216	7.05822	0.120417	0.183506
CCDC48	Homo sapiens coiled-coil domain containing 48 (CCDC48), mRNA [NM_024768]	NM_024768	4.9888	4.69753	1.44708	1.35093	4.79304	4.7926	0.858333	2.38803	8.82282	6.74534	4.97434	4.38101	0.0858689	0.0983047
RMI2	Homo sapiens RMI2, RecQ mediated genome instability 2, homolog (S. cerevisiae) (RMI2), mRNA [NM_152308]	NM_152308	8.82355	8.1433	4.60091	5.03811	9.59849	8.44277	6.08002	6.15133	10.9674	11.7956	8.45979	9.11456	0.0535621	0.116211
SDK2	Homo sapiens sidekick homolog 2 (chicken) (SDK2), mRNA [NM_001144952]	NM_001144952	5.7662	5.19615	1.18992	0.921938	1.1115	2.21696	0.907826	0.915742	1.02853	2.08011	0.961001	1.45957	0.041918	0.0516815
ZNF572	Homo sapiens zinc finger protein 572 (ZNF572), mRNA [NM_152412]	NM_152412	7.55808	8.54362	5.30485	6.05324	7.19524	7.57929	5.58391	5.67345	7.17198	6.99735	6.35199	5.80417	0.209754	0.177959
PDE4DIP	Homo sapiens phosphodiesterase 4D interacting protein (PDE4DIP), transcript variant 3, mRNA [NM_022359]	NM_022359	5.9667	4.86418	3.57928	2.92725	4.72857	5.31189	1.83053	3.40692	3.37049	2.57962	4.53511	4.77016	0.191125	0.261173
JDP2	Homo sapiens Jun dimerization protein 2 (JDP2), transcript variant 1, mRNA [NM_130469]	NM_130469	5.56346	4.61989	3.03933	2.50558	5.26617	5.93182	4.60806	4.189	6.5544	6.92179	7.06817	5.2778	0.173845	0.230955
TMEM220	Homo sapiens transmembrane protein 220 (TMEM220), mRNA [NM_001004313]	NM_001004313	7.30192	7.92138	3.29869	4.02302	7.68735	8.12608	4.1735	4.2985	7.77203	7.84785	3.77619	4.29331	0.0623606	0.0670624
CETN4P	Homo sapiens centrin EF-hand protein 4, pseudogene (CETN4P), non-coding RNA [NR_024041]	NR_024041	3.67586	3.27525	1.50665	1.39251	0.965613	2.48311	1.76817	1.80638	3.43021	3.26522	1.24156	3.04467	0.222333	0.271169
SCML1	Homo sapiens sex comb on midleg-like 1 (Drosophila) (SCML1), transcript variant 1, mRNA [NM_001037540]	NM_001037540	9.38734	9.37575	4.16198	5.48091	8.3623	8.22551	3.60302	4.61937	6.20264	5.84897	0.863908	3.00131	0.0267307	0.0672256
UBD	Homo sapiens ubiquitin D (UBD), mRNA [NM_006398]	NM_006398	7.35189	6.05657	2.55212	2.19611	8.14999	9.44496	3.51298	5.03594	8.25176	9.61504	3.14383	3.48482	0.0359027	0.0688472
ZNF135	Homo sapiens zinc finger protein 135 (ZNF135), transcript variant 2, mRNA [NM_003436]	NM_003436	3.81745	6.63011	0.739285	1.2156	2.99262	5.26816	0.916351	1.15265	1.49592	3.768	1.51628	0.767538	0.118408	0.0234461
LEF1	Homo sapiens lymphoid enhancer-binding factor 1 (LEF1), transcript variant 1, mRNA [NM_016269]	NM_016269	10.5406	10.5221	5.32304	7.16179	9.51523	9.35877	5.57627	7.19454	9.50127	9.14844	6.21393	7.46796	0.0268764	0.0973748
DISC1	Homo sapiens disrupted in schizophrenia 1 (DISC1), transcript variant L, mRNA [NM_018662]	NM_018662	7.84075	7.93685	4.17572	4.84484	6.70154	5.19854	3.47189	4.06819	6.07473	5.76103	3.55224	4.1547	0.0788341	0.117277
EXPH5	Homo sapiens exophilin 5 (EXPH5), mRNA [NM_015065]	NM_015065	3.78006	4.93988	1.03119	2.27065	4.42059	5.18407	2.74644	2.18157	4.36107	4.64566	3.16551	2.66452	0.148768	0.15721
LMF1	Homo sapiens lipase maturation factor 1 (LMF1), transcript variant 4, non-coding RNA [NR_036442]	NR_036442	6.51354	7.81557	4.11101	4.97592	8.87744	9.51081	6.42064	8.41	8.5741	8.28461	7.35333	8.03988	0.189133	0.139695
KLHL29	Homo sapiens kelch-like 29 (Drosophila) (KLHL29), mRNA [NM_052920]	NM_052920	7.27572	7.53758	3.29604	4.83106	8.14242	8.29219	3.62201	4.12406	7.5586	7.99872	3.48682	4.31426	0.0633868	0.153199
RGMB	Homo sapiens RGM domain family, member B (RGMB), mRNA [NM_001012761]	NM_001012761	6.58504	7.4403	3.67012	5.02556	6.65673	7.79737	3.5574	4.34057	6.52764	6.84532	1.71545	4.3587	0.132593	0.187539
FAM134B	Homo sapiens family with sequence similarity 134, member B (FAM134B), transcript variant 1, mRNA [NM_001034850]	NM_001034850	7.63052	7.04878	4.65919	5.17955	7.85623	7.38982	4.81614	4.40618	7.48489	7.42877	4.52129	4.94833	0.127509	0.273718
IL23A	Homo sapiens interleukin 23, alpha subunit p19 (IL23A), mRNA [NM_016584]	NM_016584	11.9589	11.8489	9.75131	10.0411	13.7667	13.0543	12.3095	12.8889	10.9996	11.4665	11.771	11.7379	0.216496	0.285628
LRRC16A	Homo sapiens leucine rich repeat containing 16A (LRRC16A), transcript variant 1, mRNA [NM_017640]	NM_017640	3.34278	4.34294	1.21236	1.40993	3.39719	3.41653	0.781222	1.14065	3.67935	3.42265	0.930289	0.878114	0.228391	0.130941
LOC100131532	Homo sapiens hypothetical LOC100131532 (LOC100131532), non-coding RNA [NR_027434]	NR_027434	4.64203	3.2365	1.82531	1.57987	3.73111	0.884429	0.779049	1.02772	3.75696	0.77581	1.02911	0.897708	0.141933	0.317179
CHD7	Homo sapiens chromodomain helicase DNA binding protein 7 (CHD7), mRNA [NM_017780]	NM_017780	9.75271	9.56624	8.1441	7.94273	9.75792	9.86601	7.4534	8.12135	8.76015	8.46048	7.7446	8.06507	0.327914	0.324545
MCF2L	Homo sapiens MCF.2 cell line derived transforming sequence-like (MCF2L), transcript variant 2, mRNA [NM_024979]	NM_024979	6.42471	6.04079	2.95627	3.93231	5.49753	4.60091	3.26126	3.55169	6.23752	6.3234	3.76594	4.05498	0.0903436	0.231892
ZBTB10	Homo sapiens zinc finger and BTB domain containing 10 (ZBTB10), transcript variant 2, mRNA [NM_023929]	NM_023929	8.41663	7.29428	5.60626	4.87112	7.50227	7.58156	6.57314	6.18395	4.62962	4.7174	6.25245	5.48332	0.142559	0.186448
KLHL34	Homo sapiens kelch-like 34 (Drosophila) (KLHL34), mRNA [NM_153270]	NM_153270	5.68052	7.50901	2.49662	4.69525	6.11883	6.74206	3.33098	4.19749	6.21393	7.19262	3.2465	4.97669	0.11004	0.142224
SGK1	Homo sapiens serum/glucocorticoid regulated kinase 1 (SGK1), transcript variant 1, mRNA [NM_005627]	NM_005627	12.0617	10.2553	8.30894	7.31607	13.6834	14.4807	12.7649	12.9293	12.797	13.3086	11.3174	12.6093	0.0741826	0.130381
CD28	Homo sapiens CD28 molecule (CD28), mRNA [NM_006139]	NM_006139	11.4928	11.2579	9.16964	9.44729	11.0787	11.2627	10.5848	10.9021	11.1423	10.96	11.2877	11.9068	0.199835	0.285076
TEC	Homo sapiens tec protein tyrosine kinase (TEC), mRNA [NM_003215]	NM_003215	5.90406	5.87361	3.52727	3.42068	6.06687	6.53592	4.24675	4.33596	6.42597	6.60228	4.09537	5.48471	0.192538	0.182639
CA6	Homo sapiens carbonic anhydrase VI (CA6), mRNA [NM_001215]	NM_001215	10.1747	9.21111	0.784023	1.36372	7.82087	8.11453	0.775045	1.8077	8.15178	8.46307	0.761343	2.8619	0.00148976	0.0043421
ZNF542	Homo sapiens zinc finger protein 542 (ZNF542), transcript variant 4, non-coding RNA [NR_003127]	NR_003127	8.34218	8.7389	6.69583	6.58399	8.5748	9.11886	7.08502	7.28456	8.07382	7.74081	7.37573	7.37435	0.319446	0.224547
GNAQ	Homo sapiens guanine nucleotide binding protein (G protein), q polypeptide (GNAQ), mRNA [NM_002072]	NM_002072	4.04861	4.28539	0.97835	2.41469	4.85708	4.97013	0.75332	3.14602	3.96529	3.99315	1.76737	3.64219	0.119058	0.273442
SLC16A10	Homo sapiens solute carrier family 16, member 10 (aromatic amino acid transporter) (SLC16A10), mRNA [NM_018593]	NM_018593	5.44885	4.31426	0.985018	0.817601	5.78246	5.46016	0.753913	0.774268	6.16206	5.4378	0.896764	1.38428	0.045316	0.088593
HSPC159	Homo sapiens galectin-related protein (HSPC159), mRNA [NM_014181]	NM_014181	7.62918	7.13959	4.62279	4.09005	6.51706	6.9946	5.62864	4.70374	7.64459	8.06215	5.38584	6.40955	0.124448	0.12078
SCAND3	Homo sapiens SCAN domain containing 3 (SCAND3), mRNA [NM_052923]	NM_052923	3.76063	4.47278	0.693595	1.47587	3.37126	4.84744	1.70358	0.761343	4.94448	5.06646	0.947323	0.785309	0.119325	0.125268
CXCL10	Homo sapiens chemokine (C-X-C motif) ligand 10 (CXCL10), mRNA [NM_001565]	NM_001565	6.34243	5.50658	1.0064	2.28186	9.223	9.70791	2.95554	3.97476	7.36024	6.14873	1.45137	1.35732	0.0247569	0.10697
C10orf2	Homo sapiens chromosome 10 open reading frame 2 (C10orf2), transcript variant 1, mRNA [NM_021830]	NM_021830	8.82602	8.77481	6.83333	6.99151	10.0297	10.4069	8.63327	9.16828	9.22629	9.22534	8.54725	8.65914	0.251269	0.290518
LY96	Homo sapiens lymphocyte antigen 96 (LY96), transcript variant 1, mRNA [NM_015364]	NM_015364	10.6874	11.1562	5.69504	7.6806	9.34638	10.0283	6.54647	7.75763	9.37827	8.97525	7.31122	7.45309	0.0314161	0.0898979
FAM153A	Homo sapiens family with sequence similarity 153, member A (FAM153A), mRNA [NM_173663]	NM_173663	8.04029	7.97271	2.91853	4.20577	6.64733	7.19396	2.31122	3.37374	6.36081	7.27408	2.57732	4.28951	0.0287208	0.0734579
PRKCA	Homo sapiens protein kinase C, alpha (PRKCA), mRNA [NM_002737]	NM_002737	10.6646	11.4046	8.90225	8.93669	10.3341	10.317	8.64338	8.12943	11.1316	11.2785	10.1668	10.3186	0.294757	0.180747
CCDC106	Homo sapiens coiled-coil domain containing 106 (CCDC106), mRNA [NM_013301]	NM_013301	5.51188	5.80289	2.88405	3.70285	5.51482	6.67976	3.38042	4.49434	6.84923	7.20032	4.13774	4.81582	0.161787	0.233252
ZSCAN18	Homo sapiens truncated zinc finger protein 447 isoform (ZNF447) mRNA, complete cds. [AY279352]		8.02754	10.0522	5.00709	7.11543	7.40085	8.1441	4.57542	5.65404	5.443	6.47797	4.13651	5.02237	0.123241	0.130596
LARP6	Homo sapiens La ribonucleoprotein domain family, member 6 (LARP6), transcript variant 1, mRNA [NM_018357]	NM_018357	5.99019	6.39726	1.85531	0.848562	5.82925	6.29918	0.78408	0.828304	4.31837	5.33768	1.63076	1.09494	0.0569216	0.0213636
RNF175	Homo sapiens ring finger protein 175 (RNF175), mRNA [NM_173662]	NM_173662	3.38278	5.03557	0.709155	0.757784	3.28776	3.99561	3.94763	0.831017	4.53483	5.76882	1.26352	1.76357	0.156733	0.0515536
LCA5L	Homo sapiens Leber congenital amaurosis 5-like (LCA5L), mRNA [NM_152505]	NM_152505	5.17347	5.1905	2.90159	3.50509	3.08887	2.19411	2.81258	1.23762	3.14209	2.81144	2.09201	2.75058	0.20706	0.310915
RUNX2	Homo sapiens runt-related transcription factor 2 (RUNX2), transcript variant 2, mRNA [NM_001015051]	NM_001015051	8.60351	9.49881	2.0169	0.712841	9.56713	10.8905	2.49156	2.20033	6.91622	6.85457	0.723415	1.16262	0.0104048	0.00226548
TCEAL2	Homo sapiens transcription elongation factor A (SII)-like 2 (TCEAL2), mRNA [NM_080390]	NM_080390	5.85705	7.30947	3.14298	3.91602	6.42626	7.51126	3.31201	3.64706	5.30227	5.77162	2.50002	3.66735	0.152399	0.0951636
CXCL11	Homo sapiens chemokine (C-X-C motif) ligand 11 (CXCL11), mRNA [NM_005409]	NM_005409	4.32695	3.3385	0.853424	1.29964	5.10048	3.93837	2.01863	3.49034	3.59844	1.74803	1.98747	2.03295	0.0900251	0.243356
NFIX	Homo sapiens nuclear factor I/X (CCAAT-binding transcription factor) (NFIX), mRNA [NM_002501]	NM_002501	3.7137	4.5691	1.50692	1.74803	5.37397	6.24914	2.70285	2.99932	3.92343	3.97504	2.13589	1.49968	0.216617	0.141505
SHC2	Homo sapiens SHC (Src homology 2 domain containing) transforming protein 2 (SHC2), mRNA [NM_012435]	NM_012435	7.17469	8.2369	3.11116	4.02974	6.48149	8.26845	2.40796	2.76007	4.18687	4.82117	3.04544	3.18284	0.0598074	0.0541401
APBA2	Homo sapiens amyloid beta (A4) precursor protein-binding, family A, member 2 (APBA2), transcript variant 1, mRNA [NM_005503]	NM_005503	9.36831	10.9996	5.84298	8.36176	8.3285	8.96793	4.97276	7.06595	8.16049	8.63364	4.86611	6.2677	0.0868498	0.160668
NT5E	Homo sapiens 5'-nucleotidase, ecto (CD73) (NT5E), transcript variant 1, mRNA [NM_002526]	NM_002526	5.57439	6.34316	3.45606	3.87794	9.34062	9.47554	6.16029	6.35413	5.89708	6.28057	4.80241	5.87583	0.230313	0.181091
LSR	Homo sapiens lipolysis stimulated lipoprotein receptor (LSR), transcript variant 2, mRNA [NM_205834]	NM_205834	9.81286	10.1345	7.18815	8.00133	8.03054	8.69018	6.80559	6.79425	8.3285	8.82926	7.32347	8.03146	0.162138	0.227954
KBTBD11	Homo sapiens kelch repeat and BTB (POZ) domain containing 11 (KBTBD11), mRNA [NM_014867]	NM_014867	10.6806	11.3229	5.1163	7.31581	9.90425	10.7888	4.69009	6.6059	9.14878	10.1403	4.11934	7.271	0.021134	0.062192
GBP5	Homo sapiens guanylate binding protein 5 (GBP5), transcript variant 1, mRNA [NM_052942]	NM_052942	16.0486	15.8214	12.6805	13.2934	16.7001	16.2051	15.4028	14.8482	14.7551	14.2108	14.7124	13.601	0.0968504	0.17338
DPP10	Homo sapiens dipeptidyl-peptidase 10 (non-functional) (DPP10), transcript variant 1, mRNA [NM_020868]	NM_020868	3.88884	4.24572	0.962292	0.7031	0.867001	1.70738	0.745435	0.669958	1.85489	0.755055	0.705329	0.852736	0.131529	0.0858154
DEPDC7	Homo sapiens DEP domain containing 7 (DEPDC7), transcript variant 2, mRNA [NM_139160]	NM_139160	8.71391	6.67634	5.47713	3.71729	8.32091	7.52764	5.74553	5.48281	7.80142	7.49624	6.38821	5.60704	0.10608	0.128598
DNAH6	Homo sapiens dynein, axonemal, heavy chain 6 (DNAH6), mRNA [NM_001370]	NM_001370	4	3.29357	1.02772	0.826202	2.68329	0.933313	0.739951	0.80534	0.902548	0.753442	0.883338	0.811487	0.127425	0.18082
SNORA24	AGENCOURT_6644733 NIH_MGC_122 Homo sapiens cDNA clone IMAGE:5766924 5', mRNA sequence [BM926530]		9.49383	9.72771	7.68787	8.04211	11.0558	11.3954	9.22376	9.94104	9.53463	9.80883	8.40391	9.04111	0.285992	0.310872
AXDND1	Homo sapiens axonemal dynein light chain domain containing 1 (AXDND1), mRNA [NM_144696]	NM_144696	4.05553	3.24621	2.10038	1.24049	3.34709	0.933739	0.695829	1.16452	3.21752	2.50338	1.7133	1.39595	0.257893	0.249011
CXADR	Homo sapiens coxsackie virus and adenovirus receptor (CXADR), transcript variant 1, mRNA [NM_001338]	NM_001338	3.68109	5.41416	0.955522	0.788497	3.98558	3.37049	1.83895	2.22968	3.79066	3.36065	0.819298	1.30538	0.151189	0.0405077
CHRNA6	Homo sapiens cholinergic receptor, nicotinic, alpha 6 (CHRNA6), transcript variant 1, mRNA [NM_004198]	NM_004198	11.1746	9.75063	5.28384	5.99771	10.4901	8.78072	5.09727	6.21841	6.97184	5.88339	3.14602	3.96223	0.0168542	0.0741753
DCBLD1	discoidin, CUB and LCCL domain containing 1 [Source:HGNC Symbol;Acc:21479] [ENST00000338728]		9.54184	9.58168	7.2539	6.64544	8.02012	6.84277	6.14125	6.4029	5.48232	5.32363	5.545	5.4991	0.204768	0.130649
METTL1	Homo sapiens methyltransferase like 1 (METTL1), transcript variant 1, mRNA [NM_005371]	NM_005371	10.4122	10.4664	7.19617	8.38911	11.4655	11.9556	10.4302	11.0116	11.4231	11.2831	11.399	11.3512	0.10762	0.236966
LOC100131541	PREDICTED: Homo sapiens hypothetical LOC100131541 (LOC100131541), miscRNA [XR_110905]	XR_110905	5.79634	6.24494	1.95939	4.14889	5.40133	6.55278	5.91958	7.26315	3.94322	4.92767	5.12426	4.33105	0.0699782	0.233897
MYOM2	Homo sapiens myomesin (M-protein) 2, 165kDa (MYOM2), mRNA [NM_003970]	NM_003970	4.89309	6.42626	0.743735	3.69682	4.70027	5.86503	4.36144	3.05626	4.24229	6.5805	3.5941	4.55933	0.0563533	0.150784
ZNF285	Homo sapiens zinc finger protein 285 (ZNF285), mRNA [NM_152354]	NM_152354	5.36569	6.66586	0.778516	3.78394	5.85426	6.08002	0.687076	2.81955	3.41704	4.55832	0.673925	2.26483	0.041603	0.135661
LOC730227	Homo sapiens hypothetical LOC730227 (LOC730227), transcript variant 1, non-coding RNA [NR_034151]	NR_034151	4.2129	3.22517	1.21135	1.19034	5.08828	4.63737	4.12019	3.76388	4.22744	2.98431	3.57554	3.09649	0.124866	0.244036
KCNQ1	Homo sapiens potassium voltage-gated channel, KQT-like subfamily, member 1 (KCNQ1), transcript variant 1, mRNA [NM_000218]	NM_000218	9.38661	8.82647	4.19297	6.03407	6.29298	5.7436	0.764903	3.30864	8.25079	8.63327	4.54093	6.10071	0.027325	0.144345
NUAK2	Homo sapiens NUAK family, SNF1-like kinase, 2 (NUAK2), mRNA [NM_030952]	NM_030952	10.7688	11.196	8.15102	9.57259	8.77681	7.72443	6.49353	5.56444	6.38597	5.98105	5.60777	6.0615	0.162919	0.324578
SHF	Homo sapiens Src homology 2 domain containing F (SHF), mRNA [NM_138356]	NM_138356	5.38813	6.15807	3.44601	3.93837	9.14325	10.1963	7.93427	9.23211	8.59705	8.95324	9.54547	9.97581	0.260234	0.214686
FAM171A1	Homo sapiens family with sequence similarity 171, member A1 (FAM171A1), mRNA [NM_001010924]	NM_001010924	9.05438	9.22086	6.53072	6.27734	7.6806	7.49699	5.31356	4.95475	7.5704	7.60897	5.46939	5.37642	0.173901	0.129991
S100B	Homo sapiens S100 calcium binding protein B (S100B), mRNA [NM_006272]	NM_006272	3.7059	5.81238	0.716344	0.643696	2.40028	3.71291	0.686498	0.622163	3.4772	3.90916	0.640049	0.722051	0.125909	0.0278016
PER2	Homo sapiens period homolog 2 (Drosophila) (PER2), mRNA [NM_022817]	NM_022817	6.36919	6.60228	4.73271	4.74897	7.32721	7.61229	5.32327	6.49106	6.34154	6.58749	5.1064	5.7315	0.32164	0.276756
SERINC5	Homo sapiens serine incorporator 5 (SERINC5), transcript variant 2, mRNA [NM_178276]	NM_178276	9.56336	10.1314	6.62781	7.59157	8.4208	8.30443	6.75007	7.56315	7.5334	7.95077	6.65342	7.68583	0.130711	0.171966
NGFRAP1	Homo sapiens nerve growth factor receptor (TNFRSF16) associated protein 1 (NGFRAP1), transcript variant 3, mRNA [NM_014380]	NM_014380	11.393	11.8223	6.58235	9.22159	10.9212	10.2621	5.8962	7.52596	11.4371	11.3712	7.1473	9.09835	0.0356319	0.16486
MT3	Homo sapiens metallothionein 3 (MT3), mRNA [NM_005954]	NM_005954	5.97736	5.78027	2.50105	2.24419	5.35673	6.26791	2.61696	3.55676	8.72572	9.49054	4.35566	5.01076	0.0898521	0.0862052
BATF3	Homo sapiens basic leucine zipper transcription factor, ATF-like 3 (BATF3), mRNA [NM_018664]	NM_018664	11.7275	10.0229	7.85535	7.74145	13.3865	13.4167	12.8777	13.27	13.2305	12.9285	13.2641	13.7757	0.068293	0.205696
DSC1	Homo sapiens desmocollin 1 (DSC1), transcript variant Dsc1b, mRNA [NM_004948]	NM_004948	4.13931	4.23462	0.920765	1.46682	4.32231	1.84535	1.45244	0.722051	3.19668	1.70717	0.799938	0.779602	0.107429	0.146828
ZNF711	Homo sapiens zinc finger protein 711 (ZNF711), mRNA [NM_021998]	NM_021998	5.9523	4.0162	2.46723	2.10239	5.77537	3.75658	2.40109	1.21659	3.67211	2.91517	1.14307	0.773063	0.089308	0.265391
GCA	Homo sapiens grancalcin, EF-hand calcium binding protein (GCA), mRNA [NM_012198]	NM_012198	10.8812	10.4911	8.36984	8.71179	10.1233	9.6485	9.9765	9.96054	10.3788	10.3625	8.66707	9.58263	0.175392	0.29133
PAWR	Homo sapiens PRKC, apoptosis, WT1, regulator (PAWR), mRNA [NM_002583]	NM_002583	5.9326	5.24266	0.794808	1.68915	7.08381	6.04276	3.32889	2.33771	6.97454	6.06279	2.33466	3.29026	0.0284034	0.0851702
ITGA6	Homo sapiens integrin, alpha 6 (ITGA6), transcript variant 2, mRNA [NM_000210]	NM_000210	9.57464	8.86344	5.60046	6.63493	9.52299	8.38392	6.46218	6.47593	8.08297	7.63135	5.75109	6.25362	0.0636291	0.213379
PHGDH	Homo sapiens phosphoglycerate dehydrogenase (PHGDH), mRNA [NM_006623]	NM_006623	10.0786	9.74775	5.05795	6.58132	11.7327	12.3652	6.20234	7.21834	12.3269	12.4934	10.7802	9.85211	0.0308056	0.111381
GNA11	Homo sapiens GTP-binding protein alpha 11 (GA11) mRNA, partial cds. [L40630]		5.475	4.24373	3.13976	2.48879	5.92716	4.90367	3.89417	3.75172	7.39174	7.49773	5.40593	5.88271	0.198163	0.296284
PTPRO	Homo sapiens protein tyrosine phosphatase, receptor type, O (PTPRO), transcript variant 1, mRNA [NM_030667]	NM_030667	3.67908	4.69274	0.613869	0.758286	5.00709	3.5291	0.83868	0.750185	4.10911	2.80102	0.703353	0.682797	0.119476	0.0654049
PYCR1	Homo sapiens pyrroline-5-carboxylate reductase 1 (PYCR1), transcript variant 2, mRNA [NM_153824]	NM_153824	5.58999	5.72202	0.644422	2.34477	9.10739	10.4562	5.34919	6.53276	9.81351	10.4316	8.9941	8.8543	0.0324515	0.0962379
CR2	Human CR2/CD21/C3d/Epstein-Barr virus receptor mRNA, complete cds. [M26004]		6.77146	6.91889	3.96496	4.55076	7.77749	7.39269	4.57986	5.61187	8.60306	8.10354	4.90367	5.9427	0.142942	0.193696
DACT3	Homo sapiens dapper, antagonist of beta-catenin, homolog 3 (Xenopus laevis) (DACT3), mRNA [NM_145056]	NM_145056	8.32726	6.51927	3.82847	3.96704	8.75355	8.83534	5.92378	7.19947	9.38867	8.78259	10.1438	9.29998	0.0442313	0.170492
IFI44L	Homo sapiens interferon-induced protein 44-like (IFI44L), mRNA [NM_006820]	NM_006820	11.0084	12.4061	7.91081	10.7648	12.4812	11.7489	7.57002	10.1916	12.218	9.11615	4.30537	5.02157	0.116828	0.320581
LMO7	Homo sapiens LIM domain 7 (LMO7), transcript variant 1, mRNA [NM_005358]	NM_005358	8.96793	8.67053	6.43503	5.19405	9.16355	8.73015	5.77839	5.35969	8.12634	7.19135	4.37413	3.86688	0.172791	0.0898411
SPINT2	Homo sapiens serine peptidase inhibitor, Kunitz type, 2 (SPINT2), transcript variant a, mRNA [NM_021102]	NM_021102	12.4455	12.7863	7.55401	9.4951	11.3975	11.2799	8.2671	10.3999	10.979	11.0931	9.66318	9.81185	0.0336899	0.102151
ATP8A2	ATPase, aminophospholipid transporter, class I, type 8A, member 2 [Source:HGNC Symbol;Acc:13533] [ENST00000381655]		5.60102	6.01153	2.94363	2.96025	5.11188	4.53511	1.42188	1.60718	7.53899	6.95637	3.11267	4.81182	0.158506	0.120635
KLHL13	Homo sapiens kelch-like 13 (Drosophila) (KLHL13), transcript variant 1, mRNA [NM_033495]	NM_033495	3.77757	3.73846	0.90869	0.746616	2.36858	0.813765	0.874137	4.1453	5.10798	5.3155	2.147	2.72232	0.136893	0.125708
RNF157	Homo sapiens ring finger protein 157 (RNF157), mRNA [NM_052916]	NM_052916	3.30248	4.6032	0.588458	2.54894	3.20902	3.26348	1.9835	2.20239	5.1011	5.22094	2.42741	3.38245	0.152404	0.240771
GLIS3	Homo sapiens GLIS family zinc finger 3 (GLIS3), transcript variant 1, mRNA [NM_001042413]	NM_001042413	5.36477	4.34945	2.56389	2.61433	5.81972	5.24907	4.00244	2.25041	4.72872	4.61065	3.09126	2.96577	0.143499	0.300383
GBP2	Homo sapiens guanylate binding protein 2, interferon-inducible (GBP2), mRNA [NM_004120]	NM_004120	14.6491	14.2727	11.9209	12.1919	14.8255	14.2971	14.5431	14.174	12.5939	11.7094	13.3768	12.9285	0.150916	0.236385
LYRM4	Homo sapiens LYR motif containing 4 (LYRM4), transcript variant 1, mRNA [NM_020408]	NM_020408	7.36662	7.30747	5.52934	5.41262	8.24071	8.17298	6.13071	6.18888	8.8275	8.65307	7.73425	7.91528	0.27985	0.268901
RAPGEF6	Homo sapiens Rap guanine nucleotide exchange factor (GEF) 6 (RAPGEF6), transcript variant 2, mRNA [NM_016340]	NM_016340	10.5982	9.96699	8.32916	7.69252	9.74922	9.38993	9.00503	9.16805	8.40904	7.80533	7.97744	7.9582	0.207473	0.206689
ADRBK2	Homo sapiens adrenergic, beta, receptor kinase 2 (ADRBK2), mRNA [NM_005160]	NM_005160	6.31224	5.97352	3.99606	3.94346	8.43464	8.66106	4.95233	5.41326	8.65284	9.14239	6.43569	6.88469	0.200798	0.244845
CD248	Homo sapiens CD248 molecule, endosialin (CD248), mRNA [NM_020404]	NM_020404	8.95104	9.66701	4.4089	6.53374	9.89274	10.4385	4.56614	5.4442	10.5005	10.8831	5.42278	6.86824	0.0429219	0.11397
DACT1	Homo sapiens dapper, antagonist of beta-catenin, homolog 1 (Xenopus laevis) (DACT1), transcript variant 1, mRNA [NM_016651]	NM_016651	4.73168	3.34446	0.936297	0.752471	6.34015	5.54958	1.18264	2.86165	5.33309	4.34681	0.823481	2.48508	0.0720237	0.165857
LOC151174	Homo sapiens hypothetical LOC151174 (LOC151174), transcript variant 2, non-coding RNA [NR_026926]	NR_026926	6.15545	6.56011	2.87028	4.5447	6.84353	8.02974	3.64038	5.00108	7.12299	7.89179	4.97592	6.21926	0.102581	0.247344
CLUAP1	Homo sapiens clusterin associated protein 1 (CLUAP1), transcript variant 2, mRNA [NM_024793]	NM_024793	10.6019	11.4703	8.74422	9.59989	10.2167	9.70521	8.50237	7.78658	8.86524	8.7926	7.9778	8.48123	0.275921	0.2735
BCL2L14	Homo sapiens BCL2-like 14 (apoptosis facilitator) (BCL2L14), transcript variant 2, mRNA [NM_030766]	NM_030766	6.62445	8.12787	2.41998	4.18367	8.87725	8.61466	3.29906	5.09119	9.34509	7.73425	4.82333	7.55421	0.0542408	0.0649646
ARRDC2	Homo sapiens arrestin domain containing 2 (ARRDC2), transcript variant 2, mRNA [NM_001025604]	NM_001025604	13.7899	13.6248	12.1673	11.8743	11.1516	10.4153	10.9828	10.6864	9.40427	9.54882	11.3814	10.3991	0.324742	0.297202
TNNC1	Homo sapiens troponin C type 1 (slow) (TNNC1), mRNA [NM_003280]	NM_003280	6.35876	7.44066	4.18441	5.77667	5.83342	6.05289	3.87467	3.87503	5.06607	5.90132	3.60695	3.24383	0.221541	0.315567
SPINK2	Homo sapiens serine peptidase inhibitor, Kazal type 2 (acrosin-trypsin inhibitor) (SPINK2), mRNA [NM_021114]	NM_021114	9.54044	9.66881	4.40355	5.24266	9.68592	9.24792	4.60943	5.04073	6.52435	5.40852	2.74305	3.30945	0.0284212	0.0465155
ZNF667	Homo sapiens zinc finger protein 667 (ZNF667), transcript variant 1, mRNA [NM_022103]	NM_022103	5.61351	7.10727	0.639783	0.647219	5.90772	7.07513	0.706538	1.19763	4.97905	6.16145	0.649229	0.647498	0.0318242	0.0113587
PTGES3	Homo sapiens prostaglandin E synthase 3 (cytosolic) (PTGES3), mRNA [NM_006601]	NM_006601	11.4912	10.6398	9.18283	8.87459	10.9948	10.5516	10.6806	10.5478	9.67978	9.03749	9.67028	9.64214	0.20189	0.294187
SNN	Homo sapiens stannin (SNN), mRNA [NM_003498]	NM_003498	8.72213	9.6991	5.95123	7.21603	9.26084	9.25909	6.81136	7.52922	9.22736	9.66318	6.1263	7.4121	0.146513	0.178863
LOC100505608	PREDICTED: Homo sapiens hypothetical LOC100505608 (LOC100505608), partial miscRNA [XR_110818]	XR_110818	10.4307	10.5337	7.30925	8.86879	10.1738	10.1937	8.27079	9.228	10.5016	10.1329	9.84068	10.0336	0.114909	0.315361
PPFIBP2	Homo sapiens PTPRF interacting protein, binding protein 2 (liprin beta 2) (PPFIBP2), mRNA [NM_003621]	NM_003621	8.03715	7.64226	5.06317	4.77623	7.36777	6.84219	4.59251	3.92393	7.1901	7.07943	4.58349	4.69372	0.127275	0.137164
GRB10	Homo sapiens growth factor receptor-bound protein 10 (GRB10), transcript variant 4, mRNA [NM_001001555]	NM_001001555	6.7885	6.32746	3.23281	3.74479	9.6586	9.95867	4.71252	6.15739	7.88229	8.17692	4.98157	5.58269	0.0850414	0.166932
LGI4	Homo sapiens leucine-rich repeat LGI family, member 4 (LGI4), mRNA [NM_139284]	NM_139284	3.14383	3.66304	0.786627	1.51074	2.12829	3.33939	1.01324	1.25453	0.714258	1.01379	0.667204	1.45781	0.195169	0.224953
PLK2	Homo sapiens polo-like kinase 2 (PLK2), mRNA [NM_006622]	NM_006622	6.62382	5.48232	3.99645	3.39628	6.92435	6.30626	4.04041	4.44933	4.69728	3.56363	4.41141	4.13176	0.16184	0.235526
TPST1	Homo sapiens tyrosylprotein sulfotransferase 1 (TPST1), mRNA [NM_003596]	NM_003596	8.56253	8.4585	6.17619	6.23596	8.48511	8.45185	5.65683	5.57486	8.04668	7.52256	6.29773	6.84249	0.191267	0.214263
SLC40A1	Homo sapiens solute carrier family 40 (iron-regulated transporter), member 1 (SLC40A1), mRNA [NM_014585]	NM_014585	7.64117	8.58826	3.10666	5.49342	6.99333	6.846	3.26316	5.45416	6.12173	6.6362	2.22907	4.64793	0.0431496	0.117047
GCET2	Homo sapiens germinal center expressed transcript 2 (GCET2), transcript variant 3, mRNA [NM_001190259]	NM_001190259	4.76323	5.65112	0.716556	3.28223	4.77876	5.43395	4.00665	3.21839	3.7137	4.4567	2.85811	3.20468	0.0605105	0.193595
RCAN3	Homo sapiens RCAN family member 3 (RCAN3), mRNA [NM_013441]	NM_013441	11.0554	11.1243	7.51092	8.94349	10.1368	9.48358	7.49443	7.97938	9.75754	9.76167	7.6051	8.69964	0.0857034	0.220557
SIRPB1	Homo sapiens signal-regulatory protein beta 1 (SIRPB1), transcript variant 1, mRNA [NM_006065]	NM_006065	5.91485	6.20958	2.15898	4.56185	7.50108	8.76699	3.05293	3.9894	6.25103	7.04412	4.37773	3.91261	0.0740239	0.319143
ZIK1	Homo sapiens zinc finger protein interacting with K protein 1 homolog (mouse) (ZIK1), mRNA [NM_001010879]	NM_001010879	8.93508	9.00623	5.48332	6.53338	8.34924	8.63567	5.25136	6.62562	7.28749	7.77397	4.7401	5.8019	0.0913941	0.180134
BEX2	Homo sapiens brain expressed X-linked 2 (BEX2), transcript variant 3, mRNA [NM_032621]	NM_032621	12.9089	13.0901	10.7017	11.3279	12.6798	12.6917	10.6008	10.8729	11.7315	11.9755	10.584	10.7888	0.216566	0.294796
C2orf89	Homo sapiens chromosome 2 open reading frame 89 (C2orf89), mRNA [NM_001080824]	NM_001080824	11.3097	11.314	5.94488	7.90569	11.7829	11.9416	7.35291	8.54692	11.6807	11.7534	10.12	10.2027	0.0242676	0.0941857
HK2	Homo sapiens hexokinase 2 (HK2), mRNA [NM_000189]	NM_000189	9.67555	8.71332	5.94399	5.56975	12.1289	12.061	9.37575	10.2841	12.657	12.4014	11.4293	11.7315	0.0752818	0.11316
NMNAT3	Homo sapiens nicotinamide nucleotide adenylyltransferase 3 (NMNAT3), transcript variant 1, mRNA [NM_178177]	NM_178177	7.13095	7.78461	5.34099	6.04909	6.65058	7.218	4.91922	4.91922	7.08829	7.84941	4.99166	5.72202	0.28918	0.300301
OPLAH	Homo sapiens 5-oxoprolinase (ATP-hydrolysing) (OPLAH), mRNA [NM_017570]	NM_017570	6.60761	6.72863	3.51797	4.75483	7.42063	7.51912	3.58213	4.95146	8.71132	8.62143	8.08645	8.29407	0.11747	0.254583
C4BPB	Homo sapiens complement component 4 binding protein, beta (C4BPB), transcript variant 1, mRNA [NM_000716]	NM_000716	6.03211	6.27665	0.666722	0.576423	5.69571	4.91217	0.630472	0.571266	3.83887	2.76274	0.57576	0.588609	0.0242581	0.0192336
HES5	Homo sapiens hairy and enhancer of split 5 (Drosophila) (HES5), mRNA [NM_001010926]	NM_001010926	6.25512	6.48533	1.89546	3.38278	6.05131	6.82828	2.45873	3.08546	5.41364	5.30241	2.95818	2.64572	0.0487094	0.116423
PTGR2	Homo sapiens prostaglandin reductase 2 (PTGR2), transcript variant 1, mRNA [NM_152444]	NM_152444	3.55776	4.71319	0.981584	3.06653	3.96767	4.31107	1.4822	3.09897	5.96221	6.26677	3.88655	4.41048	0.167684	0.31938
BACH2	Homo sapiens BTB and CNC homology 1, basic leucine zipper transcription factor 2 (BACH2), transcript variant 1, mRNA [NM_021813]	NM_021813	10.9287	9.76874	8.77333	7.59076	11.8628	11.7438	9.82736	9.56835	10.5696	10.3225	9.49726	9.12301	0.224472	0.220984
CHST15	Homo sapiens carbohydrate (N-acetylgalactosamine 4-sulfate 6-O) sulfotransferase 15 (CHST15), transcript variant 1, mRNA [NM_015892]	NM_015892	5.04673	5.09173	0.572919	3.08625	3.39542	3.29399	0.72218	2.13749	0.69906	0.798797	0.674525	1.25995	0.0450037	0.249053
LOC641518	Homo sapiens hypothetical LOC641518 (LOC641518), transcript variant 1, non-coding RNA [NR_029373]	NR_029373	8.88909	8.33122	0.719245	3.58989	7.17909	6.74178	1.77487	3.80319	6.62474	6.40658	2.53226	4.2985	0.00347242	0.0373866
NUDT12	Homo sapiens nudix (nucleoside diphosphate linked moiety X)-type motif 12 (NUDT12), mRNA [NM_031438]	NM_031438	4.42666	4.27755	0.567709	0.686528	4.55896	3.47189	0.733802	0.670035	6.84219	6.18121	0.838614	0.823008	0.0689192	0.0829841
ECHDC3	Homo sapiens enoyl CoA hydratase domain containing 3 (ECHDC3), nuclear gene encoding mitochondrial protein, mRNA [NM_024693]	NM_024693	7.49843	7.38864	3.21614	2.44884	7.66606	7.6583	3.78679	3.53931	7.27017	7.40653	3.24621	4.31497	0.0513929	0.0325815
PLEKHA4	Homo sapiens pleckstrin homology domain containing, family A (phosphoinositide binding specific) member 4 (PLEKHA4), transcript variant 1, mRNA [NM_020904]	NM_020904	8.48549	7.80585	6.28171	6.07145	8.00001	7.71735	6.8593	6.3134	8.89117	8.592	8.15663	8.24971	0.217069	0.300534
PNPLA3	Homo sapiens patatin-like phospholipase domain containing 3 (PNPLA3), mRNA [NM_025225]	NM_025225	4.17074	4.95169	1.94328	2.7748	5.6443	6.03701	2.86622	2.5151	6.72467	6.98584	5.14567	4.05753	0.213535	0.221152
KLF7	Homo sapiens Kruppel-like factor 7 (ubiquitous) (KLF7), mRNA [NM_003709]	NM_003709	8.08335	7.31244	4.90073	5.01076	6.7345	5.93814	4.9133	5.87963	5.83509	5.48198	5.79697	5.50035	0.110138	0.202827
SERPINE2	Homo sapiens serpin peptidase inhibitor, clade E (nexin, plasminogen activator inhibitor type 1), member 2 (SERPINE2), transcript variant 1, mRNA [NM_006216]	NM_006216	7.72986	5.96981	1.82606	2.33362	10.2894	9.62728	5.44885	5.50267	9.43407	9.29482	7.36081	6.67578	0.0167023	0.0804262
COL6A1	Homo sapiens collagen, type VI, alpha 1 (COL6A1), mRNA [NM_001848]	NM_001848	8.94412	10.3481	6.13242	7.80244	9.52035	10.0515	6.0919	6.88887	8.69797	9.85636	5.60046	6.42597	0.142428	0.171275
ADAMTS4	Homo sapiens ADAM metallopeptidase with thrombospondin type 1 motif, 4 (ADAMTS4), mRNA [NM_005099]	NM_005099	6.46698	7.33219	1.89454	2.92513	6.70774	7.12073	1.7219	3.02889	7.69086	8.37813	4.14365	4.66255	0.0420298	0.0471352
IL6R	Homo sapiens interleukin 6 receptor (IL6R), transcript variant 1, mRNA [NM_000565]	NM_000565	8.33007	9.69374	5.03672	7.54393	9.22534	9.70565	5.24745	7.16358	7.31978	7.87656	4.5581	5.94979	0.102001	0.225343
SAMD4A	Homo sapiens sterile alpha motif domain containing 4A (SAMD4A), transcript variant 1, mRNA [NM_015589]	NM_015589	7.2233	7.78981	3.3886	4.40501	7.71367	7.87017	4.7174	5.52752	5.95973	5.56346	3.12009	3.70992	0.0700874	0.095736
SREBF1	Homo sapiens sterol regulatory element binding transcription factor 1 (SREBF1), transcript variant 1, mRNA [NM_001005291]	NM_001005291	13.5092	13.4772	11.0116	11.1516	12.3559	12.5357	11.2882	11.2677	12.7012	12.6777	13.1673	13.0735	0.177072	0.199489
GBP4	Homo sapiens guanylate binding protein 4 (GBP4), mRNA [NM_052941]	NM_052941	14.8622	14.6719	11.6099	12.2245	14.752	14.6766	12.9864	12.6805	13.2243	13.079	11.7275	10.9823	0.104945	0.183345
PPP4R1L	Homo sapiens protein phosphatase 4, regulatory subunit 1-like (PPP4R1L), non-coding RNA [NR_003505]	NR_003505	4.45019	4.79829	2.22543	1.34037	0.740771	3.33666	2.33798	2.26974	0.70746	0.630404	1.59054	1.70456	0.213934	0.0910043
LPAR3	Homo sapiens lysophosphatidic acid receptor 3 (LPAR3), mRNA [NM_012152]	NM_012152	7.25721	6.27303	3.7593	3.56602	6.50094	6.42255	4.17659	2.33577	5.56294	5.51417	4.18511	2.36695	0.088517	0.153148
LOC646626	PREDICTED: Homo sapiens hypothetical protein LOC646626 (LOC646626), mRNA [XM_942822]	XM_942822	9.45165	8.37733	7.59814	6.72139	8.81261	8.7502	7.91787	7.99018	6.62981	6.34264	6.95856	6.9388	0.276718	0.31733
MDS2	Homo sapiens myelodysplastic syndrome 2 translocation associated (MDS2), non-coding RNA [NR_027042]	NR_027042	5.17548	4.11325	0.819519	0.676656	5.54528	2.8364	0.58596	0.668314	1.59092	0.651429	0.731428	0.647014	0.0488344	0.0923597
NELL2	Homo sapiens NEL-like 2 (chicken) (NELL2), transcript variant 2, mRNA [NM_006159]	NM_006159	13.6862	13.9617	10.6577	11.8417	13.5444	12.8703	10.8646	11.2223	12.0975	12.3502	10.3471	10.3471	0.12255	0.230037
LAPTM4B	Homo sapiens lysosomal protein transmembrane 4 beta (LAPTM4B), mRNA [NM_018407]	NM_018407	9.38867	10.7401	7.66218	8.06723	11.0617	12.0504	8.68861	9.037	11.3884	12.1274	9.0525	9.99868	0.302186	0.156809
IFNGR2	Homo sapiens interferon gamma receptor 2 (interferon gamma transducer 1) (IFNGR2), mRNA [NM_005534]	NM_005534	9.38354	8.59116	4.74431	5.63364	9.2444	9.60977	5.14261	7.11114	7.04412	6.62619	2.50774	4.31342	0.0401283	0.128736
CEACAM19	Homo sapiens carcinoembryonic antigen-related cell adhesion molecule 19 (CEACAM19), transcript variant 2, mRNA [NM_020219]	NM_020219	3.73111	6.4714	0.969907	3.24583	0.672936	6.78496	1.5135	2.27821	4.36825	7.3479	3.11884	4.14308	0.147501	0.106907
AP1S3	Homo sapiens adaptor-related protein complex 1, sigma 3 subunit (AP1S3), mRNA [NM_001039569]	NM_001039569	6.0012	6.30962	4.25172	4.41448	6.20648	6.46764	3.9121	3.40817	6.9335	6.6623	4.98022	5.23155	0.297408	0.268847
FBXL13	Homo sapiens F-box and leucine-rich repeat protein 13 (FBXL13), transcript variant 1, mRNA [NM_145032]	NM_145032	4.91498	4.44421	3.08369	2.56049	4.82699	4.42059	2.91804	2.27125	4.99019	4.86705	3.08515	3.21353	0.281012	0.270984
ALB	Homo sapiens albumin (ALB), mRNA [NM_000477]	NM_000477	3.93583	4.21966	1.65013	1.21618	2.39554	2.87091	0.6952	1.39251	2.80674	0.65254	0.603904	2.1687	0.205087	0.124699
KANK1	Homo sapiens KN motif and ankyrin repeat domains 1 (KANK1), transcript variant 2, mRNA [NM_153186]	NM_153186	6.07758	6.54358	3.96734	4.8063	6.06632	5.81688	4.80778	4.71377	6.81895	6.75375	5.10718	6.31894	0.231607	0.299935
REG4	Homo sapiens regenerating islet-derived family, member 4 (REG4), transcript variant 2, mRNA [NM_032044]	NM_032044	9.04443	10.0264	0.667578	1.98178	8.23384	9.13789	1.44685	1.59499	7.86236	8.9374	0.565484	2.28083	0.00300826	0.00378735
PLXNB2	Homo sapiens plexin B2 (PLXNB2), mRNA [NM_012401]	NM_012401	8.74235	9.89755	2.30773	1.95344	7.87294	8.23594	0.610407	2.1834	7.16435	7.84588	2.68907	4.2441	0.0115607	0.00406054
IL24	Homo sapiens interleukin 24 (IL24), transcript variant 1, mRNA [NM_006850]	NM_006850	4.76527	4.95364	2.43617	3.31809	3.64387	2.87269	3.44758	3.44209	4.82463	5.66337	4.51726	7.16971	0.199008	0.321849
CHAC1	Homo sapiens ChaC, cation transport regulator homolog 1 (E. coli) (CHAC1), transcript variant 1, mRNA [NM_024111]	NM_024111	11.6903	10.8976	8.50408	8.57841	12.3934	13.3606	10.6096	10.9951	11.265	11.7463	11.891	10.945	0.109867	0.200383
TLR5	Homo sapiens toll-like receptor 5 (TLR5), mRNA [NM_003268]	NM_003268	6.19355	7.85371	2.56757	4.53388	5.4548	5.93333	2.61433	2.41071	3.62565	2.83673	0.719816	2.19367	0.0809975	0.100146
HAPLN3	Homo sapiens hyaluronan and proteoglycan link protein 3 (HAPLN3), mRNA [NM_178232]	NM_178232	10.6284	11.0348	4.33331	7.4455	10.4959	11.0219	6.02262	7.82957	8.65337	8.29181	5.94897	6.41491	0.0127348	0.0830817
ENPP2	Homo sapiens ectonucleotide pyrophosphatase/phosphodiesterase 2 (ENPP2), transcript variant 1, mRNA [NM_006209]	NM_006209	4.80549	5.50795	0.592937	2.05191	2.98702	0.665003	0.725193	0.669465	0.710875	1.03575	0.715641	0.661641	0.0539382	0.0911228
CXorf21	Homo sapiens chromosome X open reading frame 21 (CXorf21), mRNA [NM_025159]	NM_025159	8.7554	8.95575	4.45489	5.44885	7.68203	7.30304	4.46512	4.52746	6.43466	6.8372	5.24461	5.67542	0.0507479	0.0879671
C18orf15	Homo sapiens cDNA FLJ31338 fis, clone MAMGL1000184. [AK055900]		3.49034	3.96383	0.595118	0.698968	0.753667	0.67153	0.734028	0.68159	0.721846	0.837163	0.730625	0.742224	0.134416	0.104035
OXT	Homo sapiens oxytocin, prepropeptide (OXT), mRNA [NM_000915]	NM_000915	8.23346	8.57766	6.60879	6.94151	7.3521	7.12945	6.50562	6.40057	6.24425	6.50232	6.5139	6.69956	0.324285	0.321714
MAL	Homo sapiens mal, T-cell differentiation protein (MAL), transcript variant a, mRNA [NM_002371]	NM_002371	13.854	14.3727	8.23492	11.6084	12.5939	12.8108	8.74216	11.2154	11.352	11.7572	9.08117	10.3112	0.0203463	0.147185
E2F5	Homo sapiens E2F transcription factor 5, p130-binding (E2F5), transcript variant 1, mRNA [NM_001951]	NM_001951	6.86567	6.49982	4.95258	4.59417	7.66274	7.7558	5.57133	4.64475	8.75449	8.68114	6.40992	6.63141	0.265523	0.266895
LOC100507612	PREDICTED: Homo sapiens hypothetical LOC100507612 (LOC100507612), partial miscRNA [XR_110128]	XR_110128	5.64359	7.99968	0.722501	4.13774	5.05685	5.8962	3.20012	3.85933	0.613981	2.10991	0.601869	0.587057	0.0330069	0.0687764
RBM11	Homo sapiens RNA binding motif protein 11 (RBM11), mRNA [NM_144770]	NM_144770	7.7255	7.38712	0.740831	2.63457	7.54172	6.98242	2.14405	2.60832	6.12415	5.57937	1.67112	3.28387	0.00789595	0.0370971
LOC729970	Homo sapiens hCG2028352-like (LOC729970), non-coding RNA [NR_033998]	NR_033998	3.20819	4.01161	0.618307	0.65633	2.34682	1.73778	0.704559	0.646648	2.5385	3.03203	0.687159	0.647974	0.166099	0.0977146
STAG3	Homo sapiens stromal antigen 3 (STAG3), mRNA [NM_012447]	NM_012447	12.9139	11.6714	10.4943	9.82085	11.9637	10.8637	10.2504	10.0103	10.7161	10.5085	8.92696	8.87414	0.186911	0.277284
SFXN4	Homo sapiens cDNA FLJ37976 fis, clone CTONG2010148. [AK095295]		8.3623	8.7599	6.11651	6.89051	9.46384	9.69937	7.68086	8.36411	9.10031	8.94708	7.83621	7.87195	0.210838	0.273689
FAM153B	Homo sapiens family with sequence similarity 153, member B (FAM153B), mRNA [NM_001079529]	NM_001079529	9.4841	9.29845	4.31497	5.771	7.87227	8.33402	3.27109	4.69823	7.96211	8.92231	4.32813	5.79697	0.027793	0.0867223
TTC28	Homo sapiens tetratricopeptide repeat domain 28 (TTC28), mRNA [NM_001145418]	NM_001145418	4.66458	4.02883	0.68386	0.575747	3.68893	4.28336	0.603161	1.14181	3.96117	3.81574	0.574846	0.573403	0.063341	0.0913098
MXRA8	Homo sapiens matrix-remodelling associated 8 (MXRA8), mRNA [NM_032348]	NM_032348	8.79701	9.09731	3.72223	3.7134	9.23211	8.8543	4.3234	4.31497	9.56778	8.92313	4.74766	5.23033	0.0296715	0.0239488
LOC344887	Homo sapiens NmrA-like family domain containing 1 pseudogene (LOC344887), non-coding RNA [NR_033752]	NR_033752	3.60827	4.43066	0.643648	0.611251	6.57767	7.17437	0.664801	0.609138	6.95988	6.9258	2.65607	3.24583	0.128104	0.0708345
GPER	Homo sapiens G protein-coupled estrogen receptor 1 (GPER), transcript variant 3, mRNA [NM_001039966]	NM_001039966	4.00966	3.00131	0.643513	0.61441	3.58834	3.40531	1.90808	1.86948	3.55776	3.15913	2.97998	3.55541	0.0969817	0.191193
ADAMTSL2	Homo sapiens ADAMTS-like 2 (ADAMTSL2), transcript variant 1, mRNA [NM_014694]	NM_014694	4.92581	6.39568	1.10312	1.94943	3.59022	3.90484	2.68136	1.73505	2.63924	3.02159	3.84875	2.49662	0.0706734	0.0458716
GOLGA6L6	Homo sapiens golgin A6 family-like 6 (GOLGA6L6), mRNA [NM_001145004]	NM_001145004	9.55301	11.6388	6.54382	9.5183	8.04423	9.55465	6.1174	8.53221	7.2733	8.67244	2.86165	4.6032	0.124207	0.229972
USP44	Homo sapiens ubiquitin specific peptidase 44 (USP44), transcript variant 1, mRNA [NM_032147]	NM_032147	6.90578	7.0076	2.25418	4.89427	6.4249	6.16066	2.37199	4.33818	6.69461	7.72064	2.27474	5.26414	0.0397858	0.231114
EMR1	Homo sapiens egf-like module containing, mucin-like, hormone receptor-like 1 (EMR1), mRNA [NM_001974]	NM_001974	7.00094	9.17867	4.12217	7.18039	5.63046	6.9409	3.88787	5.97923	6.90044	7.58513	4.79622	6.87859	0.135958	0.250298
LRP6	Homo sapiens low density lipoprotein receptor-related protein 6 (LRP6), mRNA [NM_002336]	NM_002336	6.65797	6.34688	0.713104	1.40913	6.61334	6.37416	1.81342	2.73384	5.98715	5.79056	2.97038	5.0445	0.0162337	0.0326278
ProSAPiP1	Homo sapiens ProSAPiP1 protein (ProSAPiP1), mRNA [NM_014731]	NM_014731	9.82736	9.7043	7.17336	7.54273	8.94102	8.59238	6.35681	6.54826	4.13346	4.83287	5.92897	5.8278	0.158879	0.223512
PARP11	poly (ADP-ribose) polymerase family, member 11 [Source:HGNC Symbol;Acc:1186] [ENST00000416739]		9.53017	8.90948	7.69086	7.15562	9.09488	8.45448	7.90284	7.99647	6.33332	5.64528	5.96941	5.59478	0.279455	0.296506
SERPINF1	Homo sapiens serpin peptidase inhibitor, clade F (alpha-2 antiplasmin, pigment epithelium derived factor), member 1 (SERPINF1), mRNA [NM_002615]	NM_002615	7.4788	9.38411	4.25077	6.74149	6.54382	7.98876	3.95701	4.93276	7.75716	9.39236	4.4165	5.85014	0.106725	0.160137
LOC400236	Homo sapiens hypothetical LOC400236 (LOC400236), non-coding RNA [NR_036500]	NR_036500	6.95334	8.11881	4.99257	6.28027	8.2095	8.92495	7.91811	8.28113	8.77974	8.94451	8.95171	8.5226	0.256891	0.279605
BTBD3	Homo sapiens BTB (POZ) domain containing 3 (BTBD3), transcript variant 1, mRNA [NM_014962]	NM_014962	5.35126	3.27586	1.48733	0.698622	5.56248	3.67715	0.711268	1.13948	6.42276	5.52843	2.07649	1.29544	0.068682	0.167561
CHML	Homo sapiens choroideremia-like (Rab escort protein 2) (CHML), mRNA [NM_001821]	NM_001821	8.77667	8.49576	6.8955	6.71343	8.49278	8.08479	6.80291	6.26381	9.53077	8.84263	7.38222	7.81717	0.271463	0.290714
INF2	Homo sapiens inverted formin, FH2 and WH2 domain containing (INF2), transcript variant 1, mRNA [NM_022489]	NM_022489	6.38565	7.68666	4.2804	5.33502	8.36274	9.02538	5.11053	6.67826	8.66182	9.15611	6.84188	7.67974	0.232411	0.195923
ACVR1C	Homo sapiens activin A receptor, type IC (ACVR1C), transcript variant 1, mRNA [NM_145259]	NM_145259	4.8776	5.08861	2.70481	3.37965	5.60346	4.48649	3.91644	2.89713	3.7953	2.9734	1.78886	1.60114	0.221782	0.305881
ZNF516	Homo sapiens zinc finger protein 516 (ZNF516), mRNA [NM_014643]	NM_014643	3.87046	3.90984	0.661808	0.608478	4.73506	2.98431	0.657875	0.609721	3.03799	3.78062	0.624148	0.605369	0.108168	0.101436
MYL5	Homo sapiens myosin, light chain 5, regulatory (MYL5), mRNA [NM_002477]	NM_002477	9.52895	10.1557	7.54483	7.91697	8.67606	8.88405	7.35333	6.99806	7.99073	7.816	7.91945	7.05917	0.252766	0.211875
WBP5	Homo sapiens WW domain binding protein 5 (WBP5), transcript variant 1, mRNA [NM_016303]	NM_016303	6.19797	5.58353	0.643133	3.47571	6.52281	5.43525	1.82606	1.9968	9.18358	8.90421	3.97403	5.81688	0.0212729	0.231997
AVIL	Homo sapiens advillin (AVIL), mRNA [NM_006576]	NM_006576	8.31338	7.37947	5.95631	5.69105	4.78552	4.53437	4.74766	4.2784	3.20374	3.71084	4.0323	3.37901	0.195188	0.310265
NCRNA00185	Homo sapiens non-protein coding RNA 185 (NCRNA00185), non-coding RNA [NR_001544]	NR_001544	6.54433	6.01342	2.22749	2.72021	5.29623	5.23223	1.93474	1.91471	5.80334	6.15221	3.80947	3.29266	0.0501765	0.10201
IPCEF1	Homo sapiens interaction protein for cytohesin exchange factors 1 (IPCEF1), transcript variant 3, mRNA [NM_015553]	NM_015553	7.50611	5.99544	4.94692	4.00188	7.10159	5.83509	6.21814	5.30713	4.8516	4.20001	4.80422	3.29652	0.169671	0.251119
CLEC11A	Homo sapiens C-type lectin domain family 11, member A (CLEC11A), mRNA [NM_002975]	NM_002975	9.16217	9.21654	5.30214	5.19311	8.77681	8.34815	5.72104	5.04239	8.03598	7.87847	5.16973	4.75557	0.0688675	0.061493
SLC15A3	Homo sapiens solute carrier family 15, member 3 (SLC15A3), transcript variant 1, mRNA [NM_016582]	NM_016582	6.58749	6.13317	2.67542	1.84658	6.90426	6.90044	2.9606	2.49662	7.50777	7.84971	3.7397	3.06523	0.0664275	0.0512396
LOC283481	Homo sapiens hypothetical LOC283481 (LOC283481), non-coding RNA [NR_036487]	NR_036487	6.02551	6.80758	3.70233	4.10583	5.98567	5.48232	4.45884	3.96255	6.80164	6.53199	5.2904	5.2183	0.199826	0.153707
PLAG1	Homo sapiens pleiomorphic adenoma gene 1 (PLAG1), transcript variant 1, mRNA [NM_002655]	NM_002655	11.1065	10.8919	6.91103	7.63082	9.99256	8.47731	6.95733	6.57735	8.76274	8.62297	6.73671	6.79286	0.0545802	0.104309
FST	Homo sapiens follistatin (FST), transcript variant FST344, mRNA [NM_013409]	NM_013409	4.27132	3.84366	2.33186	0.627281	5.48358	4.05018	0.674814	1.36199	1.75964	1.04817	0.649607	1.00992	0.260713	0.10759
ERV3-2	Homo sapiens mRNA for KIAA1466 protein, partial cds. [AB040899]		10.0283	8.88405	8.01676	6.9312	9.1076	6.4574	7.77782	6.16834	5.09689	4.48158	5.82891	4.97481	0.248008	0.258306
SLC24A6	Homo sapiens solute carrier family 24 (sodium/potassium/calcium exchanger), member 6 (SLC24A6), mRNA [NM_024959]	NM_024959	10.5566	10.1441	8.03628	8.28656	8.96348	8.03094	8.37909	8.22167	8.18062	8.33535	7.81511	8.10801	0.174305	0.275945
CPEB1	Homo sapiens cytoplasmic polyadenylation element binding protein 1 (CPEB1), transcript variant 1, mRNA [NM_030594]	NM_030594	8.40544	8.70454	3.67552	5.14909	8.53924	8.83653	4.37413	5.34898	7.65895	8.06588	4.52378	6.13455	0.0376834	0.0850558
PIM2	Homo sapiens pim-2 oncogene (PIM2), mRNA [NM_006875]	NM_006875	12.5627	13.1096	9.92563	10.9674	12.9946	13.1166	13.0197	13.5092	12.4699	12.1833	13.3162	13.5092	0.160751	0.226526
AP3B2	Homo sapiens adaptor-related protein complex 3, beta 2 subunit (AP3B2), mRNA [NM_004644]	NM_004644	3.4964	3.70197	1.36466	1.78261	3.5574	2.73504	0.587848	1.86985	2.17713	2.57484	0.681406	1.32534	0.228182	0.264372
ZNF629	Homo sapiens zinc finger protein 629 (ZNF629), mRNA [NM_001080417]	NM_001080417	10.7816	11.4188	7.92619	8.42991	10.7481	11.203	8.51004	8.82258	10.7055	10.8333	9.52018	10.0294	0.138181	0.125964
EDAR	Homo sapiens ectodysplasin A receptor (EDAR), mRNA [NM_022336]	NM_022336	3.44111	4.03663	0.667614	0.651121	3.46756	0.610101	0.693028	0.64717	0.66058	0.725984	0.678443	0.662646	0.14625	0.0956885
FAM184A	Homo sapiens family with sequence similarity 184, member A (FAM184A), transcript variant 1, mRNA [NM_024581]	NM_024581	9.35906	9.45511	6.46787	6.28653	8.35717	9.43023	7.38799	8.76516	7.57225	8.35428	5.23493	7.79702	0.134793	0.111215
DMRTC1	Homo sapiens DMRT-like family C1 (DMRTC1), mRNA [NM_033053]	NM_033053	7.17598	7.50082	4.95394	5.29541	5.67476	5.08882	4.2426	3.00251	3.44022	2.67884	0.795857	0.739643	0.214339	0.216824
GPRASP1	Homo sapiens G protein-coupled receptor associated sorting protein 1 (GPRASP1), transcript variant 1, mRNA [NM_014710]	NM_014710	10.9632	11.3814	9.09853	9.65898	9.57605	9.55217	8.70581	8.96823	7.94962	7.85596	7.1901	7.24349	0.274579	0.303033
LOC100292909	PREDICTED: Homo sapiens hypothetical protein LOC100292909 (LOC100292909), mRNA [XM_002345507]	XM_002345507	6.00833	8.33046	2.38194	3.57554	7.65101	9.23309	3.16994	4.35218	8.84195	10.1005	3.80586	3.98316	0.0809746	0.0370362
C7orf29	Homo sapiens chromosome 7 open reading frame 29 (C7orf29), mRNA [NM_138434]	NM_138434	11.5732	11.3789	9.62139	9.74244	10.4704	10.0923	9.52299	9.40642	9.19101	8.95018	9.31245	9.48944	0.258497	0.321651
TOX2	Homo sapiens TOX high mobility group box family member 2 (TOX2), transcript variant 3, mRNA [NM_032883]	NM_032883	6.99151	7.26236	4.36439	5.18979	6.11003	5.65319	4.5665	6.47649	5.12368	4.80857	7.28715	7.38941	0.161868	0.237735
APOL3	Homo sapiens apolipoprotein L, 3 (APOL3), transcript variant beta/a, mRNA [NM_145641]	NM_145641	7.70898	9.31555	5.84572	7.46451	8.02913	8.61765	6.1374	6.32932	7.24709	6.21729	4.8048	3.75733	0.274855	0.277192
RASGRF2	Homo sapiens Ras protein-specific guanine nucleotide-releasing factor 2 (RASGRF2), mRNA [NM_006909]	NM_006909	6.10778	6.80523	3.84803	4.49078	6.65518	6.39887	5.53179	4.67296	6.64392	7.04082	6.42688	6.03172	0.208809	0.201039
TMEM123	Homo sapiens transmembrane protein 123 (TMEM123), mRNA [NM_052932]	NM_052932	14.4407	14.1323	11.9416	12.5156	13.4592	12.9974	12.5357	12.5482	12.9478	12.6926	12.2208	12.3579	0.17689	0.326086
MUC1	Homo sapiens mucin 1, cell surface associated (MUC1), transcript variant 1, mRNA [NM_002456]	NM_002456	7.08983	7.38762	4.37019	5.12944	5.06557	5.91368	4.39517	4.9845	6.00873	6.05324	5.67345	5.93814	0.151812	0.209036
C14orf132	Homo sapiens chromosome 14 open reading frame 132 (C14orf132), non-coding RNA [NR_023938]	NR_023938	4.63555	7.3825	1.90741	4.46512	3.6505	5.33502	2.27187	2.3568	4.19083	6.18092	1.71648	2.47082	0.150921	0.132368
SH3BGR	Homo sapiens SH3 domain binding glutamic acid-rich protein (SH3BGR), transcript variant 1, mRNA [NM_007341]	NM_007341	5.16478	5.44693	3.36407	3.76913	3.65452	3.99383	3.53896	2.48086	5.67767	5.5586	3.49935	4.20299	0.287034	0.312558
TRIM2	Homo sapiens tripartite motif containing 2 (TRIM2), transcript variant 1, mRNA [NM_015271]	NM_015271	4.37636	4.62469	0.898558	2.80768	2.57258	0.958326	0.838426	1.73828	1.42432	2.77275	0.828871	0.770747	0.0897591	0.283809
CFP	Homo sapiens complement factor properdin (CFP), transcript variant 1, mRNA [NM_002621]	NM_002621	8.66931	8.35276	5.96384	5.93333	7.86198	7.26994	5.04514	4.95324	6.44278	6.38546	5.19405	5.55567	0.153311	0.186929
NKX3-1	Homo sapiens NK3 homeobox 1 (NKX3-1), mRNA [NM_006167]	NM_006167	8.50935	8.56452	5.82594	5.09525	8.66402	9.13948	6.01299	5.64496	7.17364	6.73889	5.66976	5.30295	0.155673	0.090291
TTN	Homo sapiens titin (TTN), transcript variant N2-A, mRNA [NM_133378]	NM_133378	7.57866	6.73374	5.1905	3.57276	6.36965	4.99166	3.78285	3.20232	4.46911	3.71961	3.94913	1.72105	0.191025	0.111802
ALPK1	Homo sapiens alpha-kinase 1 (ALPK1), transcript variant 1, mRNA [NM_025144]	NM_025144	9.13012	10.1148	4.25858	5.93016	8.4357	8.2379	3.48076	5.04547	7.91721	7.58905	4.16586	4.2129	0.0341602	0.0549927
C3orf52	Homo sapiens chromosome 3 open reading frame 52 (C3orf52), transcript variant 2, mRNA [NM_024616]	NM_024616	5.99076	4.52096	3.09809	2.59993	8.85571	8.40904	5.94299	6.57022	7.75847	7.48489	4.21598	6.12257	0.134654	0.264066
ZNF229	Homo sapiens zinc finger protein 229 (ZNF229), mRNA [NM_014518]	NM_014518	5.41014	6.34015	0.693076	2.6155	5.95065	7.04529	0.862323	1.37907	3.971	4.66032	0.838033	1.36046	0.0380209	0.0756432
CBS	Homo sapiens cystathionine-beta-synthase (CBS), transcript variant 1, mRNA [NM_000071]	NM_000071	6.50264	6.42096	2.517	2.84384	8.34558	9.62614	3.92343	4.39542	11.3155	11.7302	10.3318	9.32805	0.0631251	0.0837873
CD55	Homo sapiens CD55 molecule, decay accelerating factor for complement (Cromer blood group) (CD55), transcript variant 1, mRNA [NM_000574]	NM_000574	10.1174	9.70521	7.17123	7.60428	10.7739	9.97412	8.9825	9.0726	10.466	10.2178	9.83092	9.90944	0.129756	0.233107
ZNF154	Homo sapiens zinc finger protein 154 (ZNF154), mRNA [NM_001085384]	NM_001085384	5.70538	6.98791	2.24752	4.4134	5.53281	6.79653	1.864	4.73136	2.04249	4.29143	1.35384	3.74712	0.091008	0.167879
IFI30	Homo sapiens interferon, gamma-inducible protein 30 (IFI30), mRNA [NM_006332]	NM_006332	9.35543	10.2985	7.62813	8.62434	9.50701	9.70868	9.13581	8.99917	10.2474	10.5755	8.68758	9.53988	0.302015	0.313338
GATM	Homo sapiens glycine amidinotransferase (L-arginine:glycine amidinotransferase) (GATM), nuclear gene encoding mitochondrial protein, mRNA [NM_001482]	NM_001482	3.88469	4.32041	2.19243	1.95279	4.39154	4.79896	0.713716	0.688334	6.30531	6.8756	2.4271	3.15724	0.309442	0.193766
TIMP2	Homo sapiens TIMP metallopeptidase inhibitor 2 (TIMP2), mRNA [NM_003255]	NM_003255	9.07495	8.95874	5.10481	4.88572	8.81173	8.72584	4.81818	4.96003	7.93078	7.56119	4.8139	4.8219	0.0638074	0.0594152
C2orf40	Homo sapiens chromosome 2 open reading frame 40 (C2orf40), mRNA [NM_032411]	NM_032411	5.60745	6.71438	3.48185	4.98718	5.95021	5.94752	2.65416	3.20819	7.21979	7.6343	2.81042	3.7137	0.229157	0.30204
HPCAL4	Homo sapiens hippocalcin like 4 (HPCAL4), mRNA [NM_016257]	NM_016257	8.39452	8.92775	5.92944	7.2314	6.87517	5.85749	3.32824	3.80586	4.01559	5.38249	3.79482	4.10718	0.181107	0.308567
LAYN	Homo sapiens layilin (LAYN), mRNA [NM_178834]	NM_178834	9.10977	7.92834	3.67291	3.04145	10.6174	11.1766	5.43361	4.56407	11.3118	11.6499	7.84561	5.47986	0.0230856	0.0337985
C19orf18	Homo sapiens chromosome 19 open reading frame 18 (C19orf18), mRNA [NM_152474]	NM_152474	4.59085	5.71274	2.45198	4.00078	3.55266	4.52827	2.26847	2.84692	3.79969	4.2257	2.76351	1.87952	0.227058	0.305247
NFKBIZ	Homo sapiens nuclear factor of kappa light polypeptide gene enhancer in B-cells inhibitor, zeta (NFKBIZ), transcript variant 1, mRNA [NM_031419]	NM_031419	8.44892	8.13163	6.6082	6.11715	9.74834	9.42672	9.25909	9.06817	7.46304	7.9844	8.21538	8.18506	0.279181	0.247503
ACCN2	Homo sapiens amiloride-sensitive cation channel 2, neuronal (ACCN2), transcript variant 1, mRNA [NM_020039]	NM_020039	8.85543	8.1441	5.02556	4.37305	8.49655	7.73505	3.17339	3.31004	9.67388	9.98943	5.52982	6.14363	0.0703228	0.0732485
ZNF835	Homo sapiens zinc finger protein 835 (ZNF835), mRNA [NM_001005850]	NM_001005850	3.64261	5.28995	1.82133	2.53592	3.23526	5.44921	2.80638	2.33261	4.33792	5.86981	2.56992	2.59468	0.28297	0.148236
GAS2L2	Homo sapiens growth arrest-specific 2 like 2 (GAS2L2), mRNA [NM_139285]	NM_139285	3.27525	3.90848	0.884992	1.31043	2.61433	0.687876	2.47484	0.759644	0.757244	4.24932	0.805265	1.4864	0.190749	0.165162
CCNE1	Homo sapiens cyclin E1 (CCNE1), mRNA [NM_001238]	NM_001238	10.7114	10.8743	8.65632	8.60254	10.3971	9.85296	8.1683	8.2379	12.2627	12.2208	10.039	10.9118	0.240636	0.207076
PTGIR	Homo sapiens prostaglandin I2 (prostacyclin) receptor (IP) (PTGIR), mRNA [NM_000960]	NM_000960	7.24626	4.97397	0.740429	2.50425	6.54951	5.27982	3.30864	3.07474	10.0431	8.71973	8.85974	7.16868	0.011004	0.180527
CMTM8	Homo sapiens CKLF-like MARVEL transmembrane domain containing 8 (CMTM8), mRNA [NM_178868]	NM_178868	8.08152	8.06624	5.81901	5.62969	7.65651	6.96246	5.90091	6.00659	8.70888	8.62466	6.52081	6.73498	0.20841	0.184725
NUDT10	Homo sapiens nudix (nucleoside diphosphate linked moiety X)-type motif 10 (NUDT10), mRNA [NM_153183]	NM_153183	5.89118	5.96642	2.45589	0.69572	7.53624	7.84971	3.31004	3.7189	8.02447	7.869	4.2426	6.26825	0.092443	0.0259037
MYO15B	Homo sapiens cDNA clone IMAGE:40078433. [BC128044]		6.10014	7.42083	4.24791	5.27129	5.88513	6.60505	4.35518	4.49825	3.9279	4.05444	4.17774	3.59043	0.276965	0.225384
LRRC8B	Homo sapiens leucine rich repeat containing 8 family, member B (LRRC8B), transcript variant 1, mRNA [NM_015350]	NM_015350	7.52764	7.52284	5.38272	5.87434	11.0176	11.0057	8.55294	9.81323	8.48436	8.62841	8.59147	9.48133	0.226108	0.318971
CD9	Homo sapiens CD9 molecule (CD9), mRNA [NM_001769]	NM_001769	5.94051	5.22569	1.76167	3.0367	7.83576	8.56138	5.5257	3.69907	7.8565	7.96464	4.67735	5.19744	0.0552132	0.219306
FAM117B	Homo sapiens family with sequence similarity 117, member B (FAM117B), mRNA [NM_173511]	NM_173511	7.4056	7.05889	5.44114	5.05546	6.7588	6.58978	4.09256	3.69335	6.1233	6.28616	4.04607	3.8308	0.256234	0.249406
EPHX2	Homo sapiens epoxide hydrolase 2, cytoplasmic (EPHX2), mRNA [NM_001979]	NM_001979	9.03749	11.5339	6.52596	8.54961	8.76438	9.76681	6.12834	6.9803	8.9941	9.92014	5.56179	6.48786	0.17537	0.126369
CREB5	Homo sapiens cAMP responsive element binding protein 5 (CREB5), transcript variant 1, mRNA [NM_182898]	NM_182898	5.09525	4.12298	0.760676	0.881288	3.98228	2.85766	0.911901	0.89559	2.49194	1.02414	1.26876	2.02424	0.0495636	0.105719
AIF1	Homo sapiens allograft inflammatory factor 1 (AIF1), transcript variant 2, mRNA [NM_004847]	NM_004847	11.1037	12.4232	5.99615	8.7554	10.2896	11.2183	5.69277	8.11073	13.163	13.3564	9.38734	11.3432	0.0290059	0.0786816
SORT1	Homo sapiens sortilin 1 (SORT1), transcript variant 1, mRNA [NM_002959]	NM_002959	7.10061	5.05404	3.16619	1.93096	6.35775	3.78679	3.25719	1.74236	6.67712	5.9339	3.28261	3.95309	0.0654068	0.114778
MTSS1L	Homo sapiens metastasis suppressor 1-like (MTSS1L), mRNA [NM_138383]	NM_138383	4.72401	4.7029	2.74692	2.53089	5.03346	4.75311	2.15618	1.63167	4.63873	4.49604	0.890474	0.8418	0.254	0.2219
DLC1	Homo sapiens deleted in liver cancer 1 (DLC1), transcript variant 1, mRNA [NM_182643]	NM_182643	4.68727	4.78423	1.01365	1.56337	5.97218	6.75908	0.744018	2.68101	4.67023	6.46662	2.79733	4.58801	0.0783669	0.107256
ZFP28	Homo sapiens zinc finger protein 28 homolog (mouse) (ZFP28), mRNA [NM_020828]	NM_020828	6.73129	6.47649	2.95514	4.44067	6.01128	6.07473	3.8976	4.60432	4.82261	4.95113	2.9606	3.78707	0.0729904	0.243869
C1orf115	Homo sapiens chromosome 1 open reading frame 115 (C1orf115), mRNA [NM_024709]	NM_024709	3.55308	3.48076	0.771846	1.14392	1.53294	0.708891	0.727841	1.36466	0.713068	0.751104	0.754654	0.758702	0.145467	0.197943
IL36A	Homo sapiens interleukin 36, alpha (IL36A), mRNA [NM_014440]	NM_014440	5.48531	3.91456	0.784903	1.25583	3.03756	2.66311	3.25396	0.766349	1.82606	0.700626	1.71122	3.22003	0.0384624	0.158359
ZNF347	Homo sapiens zinc finger protein 347 (ZNF347), transcript variant 3, mRNA [NM_032584]	NM_032584	6.43078	6.24081	4.49018	3.47366	6.55042	6.47797	5.44157	3.97973	6.29175	5.69687	5.57213	4.14448	0.260508	0.146894
MIR155HG	Homo sapiens MIR155 host gene (non-protein coding) (MIR155HG), non-coding RNA [NR_001458]	NR_001458	11.1187	9.50612	7.7834	7.64702	15.8462	15.8462	14.3339	15.0647	15.1439	14.5101	14.4433	14.734	0.0990753	0.275649
SGK223	Homo sapiens homolog of rat pragma of Rnd2 (SGK223), mRNA [NM_001080826]	NM_001080826	13.566	13.6427	11.4024	11.1396	11.4623	10.7454	10.1478	10.1542	11.4317	11.5306	11.9201	11.1065	0.223201	0.176392
ARMCX2	Homo sapiens armadillo repeat containing, X-linked 2 (ARMCX2), mRNA [NM_014782]	NM_014782	9.35183	9.2327	5.51814	5.63195	9.02887	8.82926	5.4027	5.13667	9.18835	9.20193	5.38552	6.37236	0.0701364	0.0824262
SATB1	Homo sapiens SATB homeobox 1 (SATB1), transcript variant 1, mRNA [NM_002971]	NM_002971	13.5918	13.153	11.6472	11.3884	12.2538	11.7004	13.3497	13.3259	10.9239	11.0918	14.0107	14.0895	0.259778	0.294319
DNAH11	Homo sapiens dynein, axonemal, heavy chain 11 (DNAH11), mRNA [NM_003777]	NM_003777	6.70303	7.1905	2.91244	4.83186	7.40178	7.46177	4.06819	4.99132	8.59906	8.11997	5.67266	6.94485	0.0722637	0.194975
PRG4	Homo sapiens proteoglycan 4 (PRG4), transcript variant A, mRNA [NM_005807]	NM_005807	4.65811	5.13508	0.906993	2.23375	4.16693	3.28646	1.90844	0.789117	0.694761	1.00548	2.29735	0.766107	0.0742681	0.133848
KIAA1257	Homo sapiens KIAA1257 (KIAA1257), mRNA [NM_020741]	NM_020741	7.86853	5.66373	3.76132	3.37435	6.8596	3.20406	1.94646	0.762644	7.78163	4.88618	4.84864	0.780173	0.0580241	0.204563
PRL	Homo sapiens prolactin (PRL), transcript variant 1, mRNA [NM_000948]	NM_000948	7.44897	3.62839	0.831481	0.83868	6.48678	2.90159	0.843703	0.827738	4.79514	2.35039	0.854355	0.833773	0.0101844	0.144615
RAB13	Homo sapiens RAB13, member RAS oncogene family (RAB13), mRNA [NM_002870]	NM_002870	5.94399	4.63348	0.834333	0.833552	6.62171	6.20613	0.838154	0.822924	9.14325	8.46286	1.65174	1.82266	0.0289627	0.0717973
EPHB4	Homo sapiens EPH receptor B4 (EPHB4), mRNA [NM_004444]	NM_004444	3.37254	4.15574	0.851802	0.838614	3.1978	2.76007	0.843013	0.827923	3.28416	2.40485	2.24106	1.15197	0.174254	0.100333
TBXA2R	Homo sapiens thromboxane A2 receptor (TBXA2R), transcript variant a, mRNA [NM_001060]	NM_001060	9.56638	9.57404	6.84532	7.12682	7.51274	7.36393	4.94448	4.88942	6.7871	6.90762	4.76697	5.67476	0.151663	0.183363
MSL3	Homo sapiens male-specific lethal 3 homolog (Drosophila) (MSL3), transcript variant 1, mRNA [NM_078629]	NM_078629	13.8405	12.9179	11.6392	11.116	11.782	10.9185	11.0494	10.6267	10.2325	9.95332	9.84675	9.79003	0.217436	0.286796
RALA	Homo sapiens v-ral simian leukemia viral oncogene homolog A (ras related) (RALA), mRNA [NM_005402]	NM_005402	12.5715	11.5105	10.3743	9.06346	10.8445	10.6891	10.0288	9.32333	9.89465	9.52867	9.59717	9.69039	0.218063	0.18339
PSD	Homo sapiens pleckstrin and Sec7 domain containing (PSD), mRNA [NM_002779]	NM_002779	4.88315	5.61662	1.01533	2.29127	4.02373	4.26718	3.03933	2.37527	5.13851	5.19775	5.84897	4.75812	0.0684966	0.0997628
GPR155	Homo sapiens G protein-coupled receptor 155 (GPR155), transcript variant 9, mRNA [NM_001033045]	NM_001033045	8.80518	9.50584	6.34766	7.72064	8.69902	7.72785	7.15646	7.69086	7.90867	7.63919	6.24425	6.87366	0.18206	0.290134
FZD6	Homo sapiens frizzled family receptor 6 (FZD6), transcript variant 1, mRNA [NM_003506]	NM_003506	5.48198	5.59442	3.32086	3.94371	5.45229	5.69775	3.31901	4.26896	5.21345	4.82699	3.46789	4.91374	0.223582	0.318484
CNN3	Homo sapiens calponin 3, acidic (CNN3), mRNA [NM_001839]	NM_001839	7.57771	8.04803	1.08981	2.16456	8.02068	8.14624	3.56015	2.39932	8.08852	8.63831	4.60042	4.06878	0.0111416	0.0169395
EFHA2	Homo sapiens EF-hand domain family, member A2 (EFHA2), mRNA [NM_181723]	NM_181723	9.91921	10.242	5.64155	5.75968	9.57672	9.37496	5.37728	5.77325	8.06268	7.95324	5.32564	5.7242	0.0515581	0.0447404
DLL3	Homo sapiens delta-like 3 (Drosophila) (DLL3), transcript variant 2, mRNA [NM_203486]	NM_203486	5.85014	6.15029	3.25894	3.81745	7.70252	7.88764	5.13973	5.40852	9.15735	9.36154	7.24594	8.0772	0.165948	0.198492
BEND5	Homo sapiens BEN domain containing 5 (BEND5), mRNA [NM_024603]	NM_024603	8.34636	7.90175	2.42388	4.32427	7.17598	6.35129	2.56757	3.33318	9.00923	10.1359	3.37489	5.85883	0.0164875	0.0837665
LAMP3	Homo sapiens lysosomal-associated membrane protein 3 (LAMP3), mRNA [NM_014398]	NM_014398	12.4361	12.7702	7.47491	9.15706	13.0054	12.5926	8.60212	10.0086	11.2842	9.75609	7.95792	7.52993	0.0321031	0.0817221
ZNF772	Homo sapiens zinc finger protein 772 (ZNF772), transcript variant 1, mRNA [NM_001024596]	NM_001024596	5.30214	5.18891	3.25257	3.24208	4.679	4.13606	4.05724	2.49583	4.00188	3.29819	3.77116	3.21801	0.241557	0.259387
OR52K3P	Homo sapiens clone IMAGE:110749 mRNA sequence. [AF143328]		4.21106	4.25144	0.900823	0.936084	2.92939	2.85993	0.925328	0.945936	3.38182	1.0767	0.924968	0.902424	0.100814	0.100457
CDS1	Homo sapiens CDP-diacylglycerol synthase (phosphatidate cytidylyltransferase) 1 (CDS1), mRNA [NM_001263]	NM_001263	4.16982	3.34148	0.877419	1.29976	4.38763	3.62929	1.52843	0.834205	1.87856	3.03063	2.03508	0.83692	0.102068	0.242875
GSTM2	Homo sapiens glutathione S-transferase mu 2 (muscle) (GSTM2), transcript variant 1, mRNA [NM_000848]	NM_000848	6.60051	6.91176	2.93715	3.93551	5.50137	5.47062	2.31277	2.12304	4.71218	4.82367	1.31953	1.46366	0.0789255	0.127075
HCG27	Homo sapiens HLA complex group 27 (HCG27), non-coding RNA [NR_026791]	NR_026791	6.12392	7.6806	3.6382	5.61163	4.66032	4.65626	3.22822	4.4567	2.54101	3.20012	2.66021	0.917877	0.178536	0.23833
CPO	Homo sapiens carboxypeptidase O (CPO), mRNA [NM_173077]	NM_173077	4.33452	3.28646	0.910958	1.44515	3.11582	1.93209	1.45561	1.81893	3.51298	3.04643	2.67343	2.27003	0.0931978	0.279068
ALDH7A1	Homo sapiens aldehyde dehydrogenase 7 family, member A1 (ALDH7A1), nuclear gene encoding mitochondrial protein, transcript variant 1, mRNA [NM_001182]	NM_001182	4.48581	4.19083	0.876826	1.26737	4.00605	3.41912	2.12273	0.940933	5.44555	5.41604	0.818152	2.60517	0.0819572	0.13181
2014-09-12	Homo sapiens septin 12 (SEPT12), transcript variant 2, mRNA [NM_144605]	NM_144605	4.05724	3.58989	2.2745	1.97128	3.56759	3.57554	3.19124	2.90738	2.09448	2.50774	3.14209	3.09095	0.290632	0.325649
PLEKHG4	Homo sapiens pleckstrin homology domain containing, family G (with RhoGef domain) member 4 (PLEKHG4), transcript variant 1, mRNA [NM_015432]	NM_015432	9.29547	9.23404	6.7483	7.32721	9.14957	8.85885	6.91758	7.01503	9.63353	9.46144	8.73472	8.7738	0.171091	0.266677
TMEM27	Homo sapiens transmembrane protein 27 (TMEM27), mRNA [NM_020665]	NM_020665	4.75634	5.27379	0.919723	2.85569	3.51073	3.96012	2.37796	2.32773	3.76344	3.39301	3.27921	3.00895	0.0699942	0.187103
TSPAN33	Homo sapiens tetraspanin 33 (TSPAN33), mRNA [NM_178562]	NM_178562	7.33883	6.59816	5.53391	4.70697	7.16358	6.6021	5.29682	4.81567	7.91377	7.47854	6.86047	5.64116	0.286197	0.269583
PDE9A	Homo sapiens phosphodiesterase 9A (PDE9A), transcript variant 1, mRNA [NM_002606]	NM_002606	7.8697	7.46622	2.06835	3.14822	6.97865	6.76116	1.7252	2.25418	5.76554	6.4459	2.82832	2.46918	0.0179317	0.0501364
IQSEC3	Homo sapiens IQ motif and Sec7 domain 3 (IQSEC3), transcript variant 1, mRNA [NM_001170738]	NM_001170738	9.21353	8.04948	6.09875	5.34385	8.38889	6.81766	5.81588	5.44774	8.0808	6.69532	5.97991	5.19232	0.11544	0.153294
NRCAM	Homo sapiens neuronal cell adhesion molecule (NRCAM), transcript variant 1, mRNA [NM_001037132]	NM_001037132	5.29988	6.38384	0.885174	0.833698	6.98403	5.18382	0.727242	1.91295	5.1163	4.72931	1.51267	1.37381	0.0468857	0.0213423
TAF4B	Homo sapiens TAF4b RNA polymerase II, TATA box binding protein (TBP)-associated factor, 105kDa (TAF4B), mRNA [NM_005640]	NM_005640	9.34678	8.74991	6.22599	6.06716	8.98307	9.15706	7.41439	8.10744	7.63919	7.75167	6.62218	6.81254	0.11496	0.155745
PFKFB2	Homo sapiens 6-phosphofructo-2-kinase/fructose-2,6-biphosphatase 2 (PFKFB2), transcript variant 2, mRNA [NM_001018053]	NM_001018053	5.24943	5.52438	2.86954	3.62685	5.45264	5.89551	2.72907	2.36966	5.70144	5.47857	2.52741	3.35898	0.192124	0.268403
RAI2	Homo sapiens retinoic acid induced 2 (RAI2), transcript variant 2, mRNA [NM_021785]	NM_021785	7.52256	8.60648	4.3234	4.94307	9.3455	9.36136	5.58047	6.77716	5.17896	5.7217	4.74224	4.62875	0.108882	0.0789229
ZFHX3	Homo sapiens zinc finger homeobox 3 (ZFHX3), transcript variant A, mRNA [NM_006885]	NM_006885	8.6341	7.68479	5.99742	5.18241	7.07613	5.73793	5.22606	4.34719	6.56084	6.83997	4.13423	3.7394	0.160798	0.176485
CPAMD8	Homo sapiens C3 and PZP-like, alpha-2-macroglobulin domain containing 8 (CPAMD8), mRNA [NM_015692]	NM_015692	6.69084	7.34315	2.7894	3.86555	5.37786	5.92156	3.03118	2.93798	3.34378	3.16077	3.8737	3.17981	0.066919	0.0897714
SPATA12	Homo sapiens spermatogenesis associated 12 (SPATA12), mRNA [NM_181727]	NM_181727	3.94971	3.77587	0.966796	1.62963	3.65621	3.49444	2.34965	2.50294	3.32741	3.62545	3.73253	3.76173	0.126489	0.225901
CDCA7L	Homo sapiens cell division cycle associated 7-like (CDCA7L), transcript variant 1, mRNA [NM_018719]	NM_018719	9.98912	10.2977	5.66872	7.83077	10.6733	10.6948	6.32298	8.02351	12.0367	11.557	9.05833	10.3311	0.050053	0.18088
MEST	Homo sapiens mesoderm specific transcript homolog (mouse) (MEST), transcript variant 1, mRNA [NM_002402]	NM_002402	6.23712	6.11132	3.05982	3.36545	8.76981	8.35717	4.74287	5.25176	8.99682	8.1593	5.0871	5.82364	0.110544	0.149077
FBLN5	Homo sapiens fibulin 5 (FBLN5), mRNA [NM_006329]	NM_006329	7.74855	8.81028	5.14136	6.77601	6.66926	6.6362	5.14609	5.82685	4.20001	5.13367	4.76415	4.21966	0.164119	0.244133
C1orf228	Homo sapiens chromosome 1 open reading frame 228 (C1orf228), mRNA [NM_001145636]	NM_001145636	9.3958	9.53119	6.63689	6.981	10.5089	10.3127	6.56118	7.53509	11.1595	10.95	6.55647	7.7257	0.147736	0.170732
ARHGEF4	Homo sapiens Rho guanine nucleotide exchange factor (GEF) 4 (ARHGEF4), transcript variant 2, mRNA [NM_032995]	NM_032995	6.10526	7.21259	2.02216	5.37786	6.53374	6.51354	2.8922	4.41048	6.96431	7.24997	2.46855	4.70987	0.0590014	0.280344
AK5	Homo sapiens adenylate kinase 5 (AK5), transcript variant 1, mRNA [NM_174858]	NM_174858	7.64349	8.09667	0.989181	4.43096	7.27017	6.85059	1.00538	3.24022	8.6802	7.41362	1.59226	0.945936	0.00992777	0.0787974
GAL3ST1	Homo sapiens galactose-3-O-sulfotransferase 1 (GAL3ST1), mRNA [NM_004861]	NM_004861	6.11218	6.69731	3.87952	5.07532	4.88836	5.80266	2.6408	3.63317	2.78214	3.88741	2.69856	3.47113	0.212765	0.324886
GPR125	Homo sapiens G protein-coupled receptor 125 (GPR125), mRNA [NM_145290]	NM_145290	6.32055	5.89733	1.0045	1.03836	8.74378	8.25201	2.32664	1.03631	10.4368	9.63641	4.42236	2.92911	0.0251022	0.0344591
MARVELD2	Homo sapiens MARVEL domain containing 2 (MARVELD2), mRNA [NM_001038603]	NM_001038603	4.19724	4.02373	2.06622	1.98002	4.02498	4.16693	2.36396	1.80927	2.23949	2.1117	0.849909	3.18541	0.228296	0.242539
ZBED3	Homo sapiens zinc finger, BED-type containing 3 (ZBED3), mRNA [NM_032367]	NM_032367	11.642	11.0974	9.06294	8.62669	11.3677	11.0641	8.54961	7.71341	10.6505	10.5896	8.08191	7.45579	0.167345	0.1804
CCDC102B	Homo sapiens coiled-coil domain containing 102B (CCDC102B), transcript variant 2, mRNA [NM_024781]	NM_024781	3.40203	4.7224	0.984617	1.1424	0.751175	0.933445	1.94783	1.0668	1.68063	1.63453	1.90528	1.31	0.187191	0.0836202
FAP	Homo sapiens fibroblast activation protein, alpha (FAP), mRNA [NM_004460]	NM_004460	4.11514	3.4131	0.968282	1.23172	2.9606	1.03849	0.892346	0.978272	1.07727	0.916292	0.892346	0.894884	0.112902	0.220465
BEX1	Homo sapiens brain expressed, X-linked 1 (BEX1), mRNA [NM_018476]	NM_018476	4.84307	5.77325	2.78903	1.91923	5.14868	6.28102	1.35082	0.880828	5.40056	6.54951	0.871526	2.3459	0.240808	0.0691549
RUNDC3B	Homo sapiens RUN domain containing 3B (RUNDC3B), transcript variant 1, mRNA [NM_138290]	NM_138290	5.58532	3.93134	3.09373	1.71579	4.96525	4.49825	1.58164	1.10376	4.15921	4.32931	3.27366	2.44884	0.17781	0.215303
KIAA0748	Homo sapiens KIAA0748 (KIAA0748), mRNA [NM_001098815]	NM_001098815	11.314	10.9782	8.07575	8.6298	11.2718	11.116	10.926	11.3296	10.3087	10.3783	11.2856	10.2297	0.105968	0.196365
C1orf182	Homo sapiens chromosome 1 open reading frame 182 (C1orf182), mRNA [NM_144627]	NM_144627	6.62805	7.18607	5.01577	5.55605	5.70788	6.34942	5.55644	5.50239	6.14801	6.39406	5.51608	5.61802	0.32708	0.323084
LGMN	Homo sapiens legumain (LGMN), transcript variant 2, mRNA [NM_001008530]	NM_001008530	5.4155	5.71598	0.978596	1.26196	6.47851	6.57022	0.880226	2.46964	4.89652	4.45266	2.70695	3.69745	0.0461699	0.0456253
DHRS3	Homo sapiens dehydrogenase/reductase (SDR family) member 3 (DHRS3), mRNA [NM_004753]	NM_004753	13.2146	13.0432	10.0096	10.5341	12.1975	12.4099	10.9762	11.0214	12.6959	13.27	13.2777	12.5107	0.108446	0.175661
DCHS1	Homo sapiens dachsous 1 (Drosophila) (DCHS1), mRNA [NM_003737]	NM_003737	7.52193	7.81192	5.70359	5.66686	7.64244	7.78953	6.16972	6.38234	5.25856	5.43485	6.48088	5.92973	0.283547	0.226087
C14orf33	Homo sapiens chromosome 14 open reading frame 33 (C14orf33), non-coding RNA [NR_027123]	NR_027123	4.3673	5.04261	2.31934	3.43983	4.74932	4.96144	3.15059	3.9066	6.01043	6.30728	4.5751	5.06678	0.241827	0.329244
C19orf33	Homo sapiens chromosome 19 open reading frame 33 (C19orf33), mRNA [NM_033520]	NM_033520	6.40024	5.99876	3.45742	3.81362	5.29361	5.4844	3.21916	3.75086	4.93639	5.11264	3.97373	4.1728	0.130054	0.219891
SPIN3	Homo sapiens spindlin family, member 3 (SPIN3), transcript variant 1, mRNA [NM_001010862]	NM_001010862	5.26857	6.49551	2.44776	3.54067	6.12299	7.0768	3.21614	3.4323	6.19751	6.97489	4.7626	5.20957	0.141531	0.128975
EPPK1	Homo sapiens epiplakin 1 (EPPK1), mRNA [NM_031308]	NM_031308	4.61682	4.49326	1.86518	2.78282	4.67404	4.34813	1.057	2.33607	3.45959	3.40286	2.19978	1.67957	0.148481	0.305566
RAD54B	Homo sapiens RAD54 homolog B (S. cerevisiae) (RAD54B), transcript variant 2, mRNA [NM_001205262]	NM_001205262	5.22642	5.46854	2.89286	2.61518	4.14588	3.4215	2.61788	1.20976	6.06821	5.78316	3.07558	3.19175	0.198394	0.138374
COL18A1	Homo sapiens collagen, type XVIII, alpha 1 (COL18A1), transcript variant 1, mRNA [NM_030582]	NM_030582	10.9801	9.80369	7.89073	7.48283	9.35252	8.67833	7.14156	6.73302	7.70119	6.8198	6.06309	6.47649	0.117492	0.200148
LOC100507387	Homo sapiens hypothetical LOC100507387 (LOC100507387), non-coding RNA [NR_038402]	NR_038402	9.08094	8.43101	3.51631	4.73902	7.26595	7.02404	2.19682	3.59118	7.30947	8.00792	3.41144	4.57542	0.0211289	0.0773747
C4orf32	Homo sapiens chromosome 4 open reading frame 32 (C4orf32), mRNA [NM_152400]	NM_152400	10.5629	10.1775	7.6785	8.30443	11.6667	11.6432	9.43172	10.168	10.9624	10.3805	9.51523	9.82787	0.135427	0.272989
LOC100507372	PREDICTED: Homo sapiens hypothetical LOC100507372, transcript variant 1 (LOC100507372), partial miscRNA [XR_109516]	XR_109516	4.94028	6.02855	3.04643	3.80986	5.07076	5.61542	3.52294	3.7728	5.79591	6.07628	4.68458	5.24943	0.269088	0.214836
PAQR8	Homo sapiens progestin and adipoQ receptor family member VIII (PAQR8), mRNA [NM_133367]	NM_133367	8.51684	9.21608	6.76683	7.46177	7.39748	7.24626	6.34896	6.82753	6.65058	7.98503	6.66657	7.03155	0.2973	0.296416
OAF	Homo sapiens OAF homolog (Drosophila) (OAF), mRNA [NM_178507]	NM_178507	4.02302	4.65783	1.49573	1.13508	5.58555	5.77991	1.42839	1.14079	5.58244	5.60967	4.68986	3.5977	0.173464	0.0870055
LOC401431	Homo sapiens hypothetical LOC401431 (LOC401431), non-coding RNA [NR_027040]	NR_027040	9.2939	8.85389	6.75685	7.12909	7.60807	6.42064	6.49893	6.30261	7.64611	8.04058	6.51139	6.80523	0.172294	0.302541
MTUS1	Homo sapiens microtubule associated tumor suppressor 1 (MTUS1), transcript variant 1, mRNA [NM_001001924]	NM_001001924	4.86778	5.03594	1.11668	2.33733	4.7617	5.19445	1.07008	1.54298	3.50166	4.20497	1.03563	1.7578	0.0742691	0.154042
FBP1	Homo sapiens fructose-1,6-bisphosphatase 1 (FBP1), transcript variant 1, mRNA [NM_000507]	NM_000507	6.36519	7.13501	4.21429	3.59186	5.23961	4.41983	2.81675	1.7511	5.3464	5.45529	3.55043	0.917952	0.225173	0.0857837
PSAT1	Homo sapiens phosphoserine aminotransferase 1 (PSAT1), transcript variant 1, mRNA [NM_058179]	NM_058179	11.557	10.824	6.97255	8.42408	12.9145	13.5953	9.70254	10.5872	13.1402	13.5288	12.8858	12.1888	0.041681	0.189478
LOC100505622	Homo sapiens hypothetical LOC100505622 (LOC100505622), non-coding RNA [NR_038332]	NR_038332	6.39568	4.85449	4.37346	2.81649	7.14258	6.61756	5.21303	4.69053	3.27336	2.31277	3.13488	1.78654	0.246179	0.243501
C6orf105	Homo sapiens chromosome 6 open reading frame 105 (C6orf105), transcript variant 2, mRNA [NM_032744]	NM_032744	6.82215	5.14609	3.24985	2.87124	6.10125	6.82114	3.87428	2.22047	6.57644	6.70042	4.67062	5.19517	0.0840677	0.206633
IRF8	Homo sapiens interferon regulatory factor 8 (IRF8), mRNA [NM_002163]	NM_002163	6.8349	5.3387	1.12178	3.44447	10.7621	10.1827	6.62069	7.65753	9.9952	9.71556	5.62699	5.55308	0.0190624	0.269017
CPLX3	Homo sapiens complexin 3 (CPLX3), mRNA [NM_001030005]	NM_001030005	7.11654	5.42083	4.66862	2.95776	5.5195	4.51178	4.26661	3.13488	3.88216	3.75634	3.75369	2.81559	0.183274	0.18136
TXNRD3	Homo sapiens thioredoxin reductase 3 (TXNRD3), transcript variant 1, mRNA [NM_052883]	NM_052883	6.06076	6.55278	2.29517	2.21141	6.929	7.12682	2.63711	2.71714	7.32492	7.90265	3.51901	3.47677	0.073527	0.0493306
METAP1D	Homo sapiens methionyl aminopeptidase type 1D (mitochondrial) (METAP1D), nuclear gene encoding mitochondrial protein, mRNA [NM_199227]	NM_199227	6.48411	8.01676	3.21241	4.74475	6.14898	6.74345	3.51482	4.24624	7.17855	7.07277	7.00691	7.30947	0.103543	0.103521
GNG8	Homo sapiens guanine nucleotide binding protein (G protein), gamma 8 (GNG8), mRNA [NM_033258]	NM_033258	9.64546	8.27346	4.22991	3.80879	9.29355	9.21077	5.00433	6.39033	11.4959	10.8875	12.1054	10.1246	0.0234291	0.0452895
ZC3H7B	Homo sapiens zinc finger CCCH-type containing 7B, mRNA (cDNA clone IMAGE:3690478), partial cds. [BC004857]		4.18758	4.08952	2.37967	2.42273	4.15441	4.95394	5.1163	3.63244	1.81322	1.13616	2.80307	1.12768	0.285605	0.314952
UBE2E2	Homo sapiens ubiquitin-conjugating enzyme E2E 2 (UBE2E2), mRNA [NM_152653]	NM_152653	6.17171	6.10656	1.12563	1.05205	7.08829	7.06476	1.03474	1.03522	7.0194	6.79732	1.01033	0.986521	0.0302677	0.0300913
SNTG2	Homo sapiens syntrophin, gamma 2 (SNTG2), mRNA [NM_018968]	NM_018968	4.4567	6.75498	1.21914	1.09884	3.83524	5.242	1.06766	1.32843	6.01838	7.27929	1.08895	1.01659	0.106022	0.0198305
C16orf74	Homo sapiens chromosome 16 open reading frame 74 (C16orf74), mRNA [NM_206967]	NM_206967	6.10656	7.97705	4.30156	5.36052	5.39255	5.8531	4.17964	4.24699	5.98359	6.9806	4.45762	4.3817	0.286181	0.16306
FAAH2	Homo sapiens fatty acid amide hydrolase 2 (FAAH2), mRNA [NM_174912]	NM_174912	9.24943	10.1246	6.5761	8.09332	6.90044	7.26925	5.56083	6.73023	6.04459	6.75142	5.68016	6.52964	0.156764	0.244633
ARMCX1	Homo sapiens armadillo repeat containing, X-linked 1 (ARMCX1), mRNA [NM_016608]	NM_016608	8.49278	7.66419	3.06946	2.50972	9.72372	9.06075	2.80717	1.98036	10.0446	9.21465	3.82551	5.04145	0.0233033	0.028077
TREML2	Homo sapiens triggering receptor expressed on myeloid cells-like 2 (TREML2), mRNA [NM_024807]	NM_024807	5.38404	5.08989	2.9166	2.44118	6.42446	8.35276	4.91	5.12911	7.91177	8.23552	7.28523	5.82449	0.180812	0.159463
SPEG	Homo sapiens SPEG complex locus (SPEG), transcript variant 4, mRNA [NM_001173476]	NM_001173476	9.37293	9.00834	5.71946	5.59235	8.92737	8.11368	5.23284	4.41374	8.15446	7.86993	4.29583	4.44933	0.0794686	0.0936881
C1orf51	Homo sapiens chromosome 1 open reading frame 51 (C1orf51), mRNA [NM_144697]	NM_144697	4.04493	4.0133	2.26882	1.2958	8.34486	8.08276	4.43253	5.49477	6.66342	6.87089	4.82523	5.47607	0.291969	0.152038
MAGI3	Homo sapiens membrane associated guanylate kinase, WW and PDZ domain containing 3 (MAGI3), transcript variant 1, mRNA [NM_001142782]	NM_001142782	3.76854	3.91183	1.30139	2.1326	2.06113	1.1808	1.06404	1.16568	3.12872	3.44618	1.10958	3.17264	0.180849	0.29134
C10orf58	Homo sapiens chromosome 10 open reading frame 58 (C10orf58), transcript variant 1, mRNA [NM_032333]	NM_032333	9.31381	10.1116	7.08661	7.97271	9.18757	9.3252	6.74768	6.79241	10.7255	10.6152	9.00052	9.12086	0.213573	0.227054
TMSB15B	Homo sapiens thymosin beta 15B (TMSB15B), mRNA [NM_194324]	NM_194324	7.68145	7.2791	5.62119	5.48232	7.31581	6.85784	6.152	5.37786	7.5986	7.19396	6.80164	6.42951	0.239772	0.287815
RIPK4	Homo sapiens receptor-interacting serine-threonine kinase 4 (RIPK4), mRNA [NM_020639]	NM_020639	3.93396	4.72212	1.40637	1.13028	6.8198	6.96804	1.14732	2.45501	5.22642	5.23618	1.14498	1.04632	0.173428	0.0829368
GAL3ST4	Homo sapiens galactose-3-O-sulfotransferase 4 (GAL3ST4), mRNA [NM_024637]	NM_024637	7.29002	5.45596	1.83795	2.84692	6.15099	6.04059	0.91489	3.06444	3.13274	3.24985	2.6111	2.68279	0.0228436	0.163907
RRAGD	Homo sapiens Ras-related GTP binding D (RRAGD), mRNA [NM_021244]	NM_021244	6.43203	6.48263	4.80723	4.69802	7.58194	7.85003	4.87656	5.51871	8.54193	8.58723	5.96699	6.95637	0.324255	0.290254
FBLN7	Homo sapiens fibulin 7 (FBLN7), transcript variant 1, mRNA [NM_153214]	NM_153214	5.90772	5.62969	2.67655	3.8455	7.00797	7.06817	2.74446	3.7059	5.60319	5.74752	3.2563	3.73442	0.106493	0.290339

## Sheet: Differential_genes_4hr
			Intensity												Fold Change
GeneSymbol	Description	RefSeqAccession	N0h_1	N0h_2	M0h_1	M0h_2	N4h_1	N4h_2	M4h_1	M4h_2	N24h_1	N24h_2	M24h_1	M24h_2	M4h_1/N4h_1	M4h_2/N4h_2
ITPRIPL2	Homo sapiens inositol 1,4,5-trisphosphate receptor interacting protein-like 2 (ITPRIPL2), transcript variant 1, mRNA [NM_001034841]	NM_001034841	1.29267	1.35732	7.57967	7.2324	2.87396	4.5581	9.79052	9.83092	1.94462	3.18579	10.8815	10.1727	120.807	38.6614
VASH1	Homo sapiens vasohibin 1 (VASH1), mRNA [NM_014909]	NM_014909	7.80323	9.04761	11.6591	10.8199	6.38853	7.37118	10.323	9.26935	7.36483	8.64338	8.35958	8.32091	15.2899	3.7274
IFNG	Homo sapiens interferon, gamma (IFNG), mRNA [NM_000619]	NM_000619	1.92877	2.74644	8.05059	7.17437	12.5299	14.698	16.738	16.7935	10.6241	11.8607	15.1765	15.0311	18.4825	4.27395
ICA1	Homo sapiens islet cell autoantigen 1, 69kDa (ICA1), transcript variant 2, mRNA [NM_004968]	NM_004968	3.27586	5.56444	6.2808	7.03123	1.2739	3.30655	5.14823	5.62007	4.66717	5.04401	6.23924	4.43773	14.6653	4.97094
HLA-DRB1	Homo sapiens major histocompatibility complex, class II, DR beta 1 (HLA-DRB1), mRNA [NM_002124]	NM_002124	7.41542	7.83931	13.2899	12.56	7.665	8.87842	13.7161	12.9116	8.03563	9.48444	13.211	11.7339	66.3089	16.3725
ADRB2	Homo sapiens adrenergic, beta-2-, receptor, surface (ADRB2), mRNA [NM_000024]	NM_000024	5.09119	6.6466	10.8022	11.5861	5.41922	5.98603	11.2842	11.2555	2.93997	3.85336	9.61125	8.72572	58.2806	38.5719
FASLG	Homo sapiens Fas ligand (TNF superfamily, member 6) (FASLG), mRNA [NM_000639]	NM_000639	4.14588	4.39186	11.9281	11.4151	10.7427	10.9544	14.319	15.1478	8.39659	9.31425	13.3922	12.5024	11.9279	18.2953
BLK	Homo sapiens B lymphoid tyrosine kinase (BLK), mRNA [NM_001715]	NM_001715	4.48834	2.73722	8.80411	7.14193	3.10834	1.61026	6.88702	3.87566	2.7208	1.3583	6.59367	4.39007	13.7245	4.80788
RGAG4	Homo sapiens retrotransposon gag domain containing 4 (RGAG4), mRNA [NM_001024455]	NM_001024455	1.79692	4.10477	7.3732	7.82015	1.50152	2.01892	7.14405	6.28653	1.29701	1.37343	5.43596	6.1753	49.9543	19.261
SMAD7	Homo sapiens SMAD family member 7 (SMAD7), transcript variant 1, mRNA [NM_005904]	NM_005904	10.5587	11.2566	13.1927	12.8353	7.86732	8.89326	11.2579	11.4035	8.23875	8.78072	11.2152	10.5334	10.4872	5.69713
RXRA	Homo sapiens retinoid X receptor, alpha (RXRA), mRNA [NM_002957]	NM_002957	4.95169	5.03346	7.25329	6.62843	3.8055	4.21855	5.61845	5.95091	5.48015	7.187	6.60476	7.93464	3.51362	3.32271
HLA-DRB5	Homo sapiens major histocompatibility complex, class II, DR beta 5 (HLA-DRB5), mRNA [NM_002125]	NM_002125	5.98827	6.65903	12.8452	11.7637	6.57833	8.30338	13.1805	12.3451	7.17081	9.1054	12.5012	11.0641	97.1517	16.4695
CLSTN3	Homo sapiens calsyntenin 3 (CLSTN3), mRNA [NM_014718]	NM_014718	2.98193	4.44396	6.57931	6.75648	2.6408	3.07669	6.5232	5.46299	3.20723	3.27276	6.38178	5.96908	14.7476	5.22812
TOX	Homo sapiens thymocyte selection-associated high mobility group box (TOX), mRNA [NM_014729]	NM_014729	4.09477	2.74008	8.61223	8.27227	4.06606	2.75425	9.12809	8.30909	2.91291	1.36046	7.42286	7.60829	33.4059	47.0083
CTSW	Homo sapiens cathepsin W (CTSW), mRNA [NM_001335]	NM_001335	7.72003	3.57822	10.3166	7.60459	6.4029	3.46334	10.0533	6.99012	7.56382	2.66452	10.6769	5.64391	12.5569	11.5257
MBOAT1	Homo sapiens membrane bound O-acyltransferase domain containing 1 (MBOAT1), mRNA [NM_001080480]	NM_001080480	5.41885	6.83883	9.42532	8.84447	5.35297	5.70144	8.28514	7.95652	5.99673	6.52764	6.7885	7.18851	7.63255	4.77363
MXRA7	Homo sapiens matrix-remodelling associated 7 (MXRA7), transcript variant 2, mRNA [NM_001008529]	NM_001008529	3.63484	3.3999	7.73125	6.72341	3.27989	3.989	6.89144	6.38656	3.23574	2.98875	6.3148	5.20882	12.2232	5.26912
LILRA4	Homo sapiens leukocyte immunoglobulin-like receptor, subfamily A (with TM domain), member 4 (LILRA4), mRNA [NM_012276]	NM_012276	3.67873	2.1631	5.32462	4.91922	3.14555	2.89557	5.18343	5.26414	2.23492	2.59656	5.09887	4.78784	4.10641	5.16427
CXCR2P1	Homo sapiens chemokine (C-X-C motif) receptor 2 pseudogene 1 (CXCR2P1), non-coding RNA [NR_002712]	NR_002712	2.04594	1.18774	4.20077	5.18407	1.27664	1.98265	4.04687	4.18094	1.22793	2.18157	3.17339	3.28598	6.8222	4.58933
ARID5B	Homo sapiens AT rich interactive domain 5B (MRF1-like) (ARID5B), mRNA [NM_032199]	NM_032199	2.81559	2.14342	5.63126	4.81931	4.12955	5.16843	9.13052	9.31962	5.40016	5.2292	7.68504	8.10257	32.0215	17.7677
IL10RA	Homo sapiens interleukin 10 receptor, alpha (IL10RA), transcript variant 1, mRNA [NM_001558]	NM_001558	12.2081	12.9672	14.4843	14.4807	12.0523	12.3759	14.3494	14.1198	11.4162	10.8854	13.166	12.5323	4.9147	3.34951
TF	Homo sapiens transferrin (TF), mRNA [NM_001063]	NM_001063	4.31211	3.04199	6.20322	6.07051	3.49166	2.51046	5.58711	4.93639	1.24061	1.43691	4.03568	2.44199	4.27362	5.37375
CCDC74B	Homo sapiens coiled-coil domain containing 74B (CCDC74B), mRNA [NM_207310]	NM_207310	7.17198	6.47593	9.67674	8.97889	5.61187	4.72509	7.87596	7.29333	6.47773	6.40555	4.52847	5.00433	4.8035	5.93083
FGF2	Homo sapiens fibroblast growth factor 2 (basic) (FGF2), mRNA [NM_002006]	NM_002006	0.835224	0.981747	0.810532	0.898993	1.55533	1.73619	4.66071	4.94619	1.13435	2.69527	3.75196	3.64283	8.60625	9.25348
GPR27	G protein-coupled receptor 27 [Source:HGNC Symbol;Acc:4482] [ENST00000304411]		4.28276	4.14365	9.22534	9.82042	4.92286	4.99643	8.64666	8.54127	6.7583	6.71831	9.23893	9.59821	13.2122	11.6709
PSTPIP1	Homo sapiens proline-serine-threonine phosphatase interacting protein 1 (PSTPIP1), mRNA [NM_003978]	NM_003978	11.0545	11.4872	13.5367	13.2854	10.2041	10.1956	12.4262	11.9296	10.9234	11.3418	12.8624	12.413	4.66581	3.32627
CENPE	Homo sapiens centromere protein E, 312kDa (CENPE), mRNA [NM_001813]	NM_001813	5.0485	5.27982	5.97699	6.80381	3.5323	3.23897	6.23658	5.98777	7.08983	7.06363	6.12996	6.45921	6.51735	6.72161
CTSC	Homo sapiens cathepsin C (CTSC), transcript variant 2, mRNA [NM_148170]	NM_148170	8.41	8.43796	11.3468	11.4716	9.03142	9.38938	13.1438	13.1128	9.65728	9.63616	11.6099	11.1848	17.2967	13.2087
JAKMIP2	Homo sapiens janus kinase and microtubule interacting protein 2 (JAKMIP2), mRNA [NM_014790]	NM_014790	3.36513	4.82626	8.64016	9.143	2.70176	3.20374	8.02974	7.69987	4.24181	5.1679	7.91081	8.0523	40.1683	22.5667
CD80	Homo sapiens CD80 molecule (CD80), mRNA [NM_005191]	NM_005191	1.27151	1.35063	2.97857	3.89183	1.35176	1.38952	3.75733	5.72235	2.28583	2.84766	5.67064	6.59049	5.29848	20.1517
ZNRF1	Homo sapiens zinc and ring finger 1 (ZNRF1), mRNA [NM_032268]	NM_032268	8.28461	7.40897	9.14844	8.94535	5.0047	4.27103	8.72238	8.01456	4.8243	4.53076	6.57168	7.16064	13.1563	13.3941
ITGAM	Homo sapiens integrin, alpha M (complement component 3 receptor 3 subunit) (ITGAM), transcript variant 2, mRNA [NM_000632]	NM_000632	4.00471	3.05493	7.09978	7.65162	3.97334	4.1654	6.86234	7.46074	3.20565	3.5557	6.88329	6.41708	7.4076	9.8174
BRCA1	Homo sapiens breast cancer 1, early onset (BRCA1), transcript variant 2, mRNA [NM_007300]	NM_007300	5.27982	5.92226	5.93223	6.31301	4.12982	3.73401	5.9452	5.47672	9.74028	10.0647	7.08983	7.74989	3.51951	3.34661
ITGAV	Homo sapiens integrin, alpha V (vitronectin receptor, alpha polypeptide, antigen CD51) (ITGAV), transcript variant 1, mRNA [NM_002210]	NM_002210	7.36543	6.65959	9.25469	8.48249	6.74178	6.63045	9.0564	8.62369	7.29674	7.30925	8.4982	8.45239	4.97472	3.98132
FRMD4B	Homo sapiens FERM domain containing 4B (FRMD4B), mRNA [NM_015123]	NM_015123	2.40135	1.29337	5.59235	4.91498	3.18763	4.2324	7.92423	8.90281	3.15879	4.20539	7.47591	8.25201	26.6599	25.4642
TNF	Homo sapiens tumor necrosis factor (TNF), mRNA [NM_000594]	NM_000594	3.62132	3.71258	7.11114	6.76782	11.642	12.1115	13.566	14.7187	9.92893	10.4506	11.9	11.9524	3.79456	6.09328
NKG7	Homo sapiens natural killer cell group 7 sequence (NKG7), mRNA [NM_005601]	NM_005601	9.37118	10.4812	16.1579	15.9894	9.95522	11.7663	16.6103	16.6253	10.1254	11.6425	17.0325	16.6253	100.778	29.0207
SGCE	Homo sapiens sarcoglycan, epsilon (SGCE), transcript variant 2, mRNA [NM_003919]	NM_003919	2.27105	2.0713	3.91261	6.69619	1.45646	1.51367	3.75893	6.32145	1.25288	1.25995	3.71501	6.9199	4.93302	28.0083
NUAK1	Homo sapiens NUAK family, SNF1-like kinase, 1 (NUAK1), mRNA [NM_014840]	NM_014840	3.05668	4.36418	10.4131	11.2022	2.75011	3.62635	8.10744	9.47672	1.31361	1.21236	8.82572	8.4942	40.9937	57.6948
LYN	Homo sapiens v-yes-1 Yamaguchi sarcoma viral related oncogene homolog (LYN), transcript variant 1, mRNA [NM_002350]	NM_002350	2.51891	2.89242	8.24891	8.59075	2.01379	1.94596	7.59354	7.02852	3.5896	3.08778	9.12956	8.76699	47.8269	33.8846
RHOC	Homo sapiens ras homolog gene family, member C (RHOC), transcript variant 1, mRNA [NM_175744]	NM_175744	7.29889	7.53695	11.2415	10.5117	8.35021	8.89352	11.2968	11.0461	8.5281	9.19607	11.7175	11.5535	7.70926	4.44621
ITGB1	Homo sapiens integrin, beta 1 (fibronectin receptor, beta polypeptide, antigen CD29 includes MDF2, MSK12) (ITGB1), transcript variant 1E, mRNA [NM_133376]	NM_133376	7.42313	7.89325	9.75576	10.1572	7.33936	7.39748	9.71203	9.79114	6.76322	7.03213	9.39932	9.07415	5.17897	5.2549
PLAU	Homo sapiens plasminogen activator, urokinase (PLAU), transcript variant 1, mRNA [NM_002658]	NM_002658	6.8408	7.18143	9.74775	8.32707	7.78204	7.81904	9.49218	9.93593	4.32381	4.56829	6.96076	6.75168	3.27193	4.3376
S1PR5	Homo sapiens sphingosine-1-phosphate receptor 5 (S1PR5), transcript variant 1, mRNA [NM_030760]	NM_030760	1.21334	2.18116	8.90386	7.9743	1.30083	1.32859	7.68504	6.06783	1.09898	1.29701	7.01387	5.43744	83.5291	26.7087
CD8A	Homo sapiens CD8a molecule (CD8A), transcript variant 1, mRNA [NM_001768]	NM_001768	13.4932	13.9746	16.1227	16.1297	13.8621	14.1652	16.4027	15.9187	15.0197	15.3464	15.9229	15.8674	5.81848	3.37178
MYO1F	Homo sapiens myosin IF (MYO1F), mRNA [NM_012335]	NM_012335	6.73607	9.12956	13.1128	13.7946	5.60626	6.44534	12.1471	11.9583	5.72264	7.11684	11.521	10.8538	93.1084	45.6646
LTK	Homo sapiens leukocyte receptor tyrosine kinase (LTK), transcript variant 1, mRNA [NM_002344]	NM_002344	4.2773	5.03194	9.53463	9.68224	2.43344	3.59383	7.86295	7.81051	2.41269	2.17124	8.3488	6.1708	43.097	18.5929
F8	Homo sapiens coagulation factor VIII, procoagulant component (F8), transcript variant 1, mRNA [NM_000132]	NM_000132	3.67827	3.97841	5.70013	6.28558	3.65114	3.98228	5.69862	5.73816	5.00982	5.40956	6.49893	5.99076	4.13381	3.37733
PRSS35	Homo sapiens protease, serine, 35 (PRSS35), transcript variant 2, mRNA [NM_153362]	NM_153362	1.18363	3.31315	6.91402	7.56909	1.26876	2.12328	6.56011	6.04395	1.09356	1.31887	3.27181	1.67526	39.1609	15.1439
CDKN2A	Homo sapiens cyclin-dependent kinase inhibitor 2A (melanoma, p16, inhibits CDK4) (CDKN2A), transcript variant 3, mRNA [NM_058197]	NM_058197	7.62074	7.22134	9.03997	9.15882	6.9803	7.12162	8.70914	8.74216	7.47643	7.86853	9.55837	9.03997	3.31461	3.07489
CCPG1	Homo sapiens cell cycle progression restoration 8 protein (CPR8) mRNA, complete cds. [AF011794]		8.12247	8.06475	9.2295	9.11801	6.79098	6.48678	8.49754	8.09286	5.89451	6.17417	8.16782	8.0692	3.26382	3.04422
STOM	Homo sapiens stomatin (STOM), transcript variant 2, mRNA [NM_198194]	NM_198194	9.82987	10.655	11.8401	12.3166	10.2804	10.2252	13.4452	12.8651	10.0379	9.90814	10.2229	10.7034	8.96786	6.23295
PLG	Homo sapiens plasminogen (PLG), transcript variant 1, mRNA [NM_000301]	NM_000301	1.16719	1.12207	4.28364	3.22549	1.22096	1.20422	6.44567	6.63928	1.15067	1.40859	3.74979	3.58022	37.3934	43.2628
IL10	Homo sapiens interleukin 10 (IL10), mRNA [NM_000572]	NM_000572	1.77576	1.76768	2.03878	2.22633	3.49128	4.09537	6.20761	7.39858	3.51514	2.93487	5.37129	9.6107	6.57196	9.87111
SIT1	Homo sapiens signaling threshold regulating transmembrane adaptor 1 (SIT1), mRNA [NM_014450]	NM_014450	7.46973	7.89369	9.52895	10.3976	6.50689	6.58337	9.21207	9.42223	9.01423	10.8044	10.7774	10.5844	6.5214	7.15459
TTC38	Homo sapiens tetratricopeptide repeat domain 38 (TTC38), mRNA [NM_017931]	NM_017931	4.79078	5.39891	7.99743	9.03273	4.11154	4.59886	7.10045	6.71802	5.8419	6.15266	7.84377	7.84868	7.93873	4.34443
CCR5	Homo sapiens chemokine (C-C motif) receptor 5 (CCR5), transcript variant A, mRNA [NM_000579]	NM_000579	6.93999	8.69343	13.6058	13.7568	6.59492	7.98537	14.5923	14.1101	6.81847	7.312	13.3139	12.3713	255.531	69.7775
GK5	Homo sapiens glycerol kinase 5 (putative) (GK5), transcript variant 2, non-coding RNA [NR_033289]	NR_033289	4.13774	5.47311	6.90578	6.88582	4.32954	4.56133	6.57282	6.34591	5.7086	5.44342	6.08992	5.92125	4.73472	3.44518
LIMA1	Homo sapiens LIM domain and actin binding 1 (LIMA1), transcript variant b, mRNA [NM_016357]	NM_016357	8.59238	8.11338	9.41607	8.44663	8.43264	8.17662	10.3937	10.3756	10.0045	10.3071	12.2916	12.1215	3.89344	4.59165
LOC100131117	Homo sapiens hypothetical LOC100131117 (LOC100131117), non-coding RNA [NR_038993]	NR_038993	1.33702	3.38982	7.79555	7.44956	2.98251	3.63244	7.84238	6.77762	2.66117	5.25043	8.73748	6.90044	29.0379	8.84696
NFIA	Homo sapiens nuclear factor I/A (NFIA), transcript variant 1, mRNA [NM_001134673]	NM_001134673	6.87859	6.55647	7.83875	7.55046	4.54254	3.87952	7.0164	6.02039	2.99801	3.66547	7.6389	7.68557	5.55526	4.41029
CCL20	Homo sapiens chemokine (C-C motif) ligand 20 (CCL20), transcript variant 1, mRNA [NM_004591]	NM_004591	4.42703	2.1887	9.02986	7.04039	9.87026	9.06238	13.3729	12.3564	7.24958	6.57862	9.92158	9.36993	11.3348	9.80859
PTPRC	Homo sapiens protein tyrosine phosphatase, receptor type, C (PTPRC), transcript variant 1, mRNA [NM_002838]	NM_002838	13.8621	13.0352	13.9492	13.5771	13.2742	12.5654	14.9478	14.3563	12.4708	12.3152	13.6581	13.1913	3.19005	3.46025
CXCR1	Homo sapiens chemokine (C-X-C motif) receptor 1 (CXCR1), mRNA [NM_000634]	NM_000634	1.14971	1.85901	2.80839	4.8243	1.14602	1.1188	3.52559	3.30013	1.88011	2.21732	1.38482	2.35633	5.20381	4.53569
HLA-DRB3	Homo sapiens major histocompatibility complex, class II, DR beta 3 (HLA-DRB3), mRNA [NM_022555]	NM_022555	5.24544	5.68797	10.926	10.3384	5.75191	7.18018	11.4628	10.8556	6.15029	7.33068	11.0252	9.5654	52.3772	12.7761
SLC39A8	Homo sapiens solute carrier family 39 (zinc transporter), member 8 (SLC39A8), transcript variant 1, mRNA [NM_022154]	NM_022154	10.0867	9.99814	10.1977	10.3628	9.83788	10.4158	11.7663	12.1427	11.4445	11.5945	12.9047	12.4318	3.80625	3.31013
GNPTAB	N-acetylglucosamine-1-phosphate transferase, alpha and beta subunits [Source:HGNC Symbol;Acc:29670] [ENST00000552009]		3.79341	4.1453	4.86653	4.79379	2.43582	2.92004	5.17415	5.00879	2.9369	2.8344	4.59574	4.48798	6.67296	4.25379
FAM102B	Homo sapiens family with sequence similarity 102, member B (FAM102B), mRNA [NM_001010883]	NM_001010883	9.44992	9.81853	12.0635	11.7945	8.86848	8.55483	11.061	10.7481	8.23923	8.00133	9.84748	9.43002	4.57112	4.57343
CDK1	Homo sapiens cyclin-dependent kinase 1 (CDK1), transcript variant 1, mRNA [NM_001786]	NM_001786	2.78654	4.57843	2.92657	4.19777	1.40993	1.69747	4.27068	4.48611	8.89471	9.85816	4.32041	6.10235	7.26392	6.90979
LTC4S	Homo sapiens leukotriene C4 synthase (LTC4S), mRNA [NM_145867]	NM_145867	3.5495	4.34188	6.08919	5.68236	1.12583	1.57833	5.58458	5.33528	2.07682	2.65172	3.44618	2.62781	21.9896	13.5193
IL26	Homo sapiens interleukin 26 (IL26), mRNA [NM_018402]	NM_018402	1.36778	2.97823	3.71179	4.23545	1.61513	4.1547	6.68663	8.1888	2.25144	2.08939	7.74796	8.13644	33.6259	16.3827
PLA2G16	phospholipase A2, group XVI [Source:HGNC Symbol;Acc:17825] [ENST00000323646]		3.50728	4.01559	8.00266	7.93238	2.97289	3.21223	6.06254	5.35537	2.75613	3.31543	5.11234	5.0871	8.51285	4.41722
LOC439911	Homo sapiens cDNA FLJ45542 fis, clone BRTHA2033320. [AK127450]		6.61009	6.01862	7.69252	7.24997	4.8416	3.64161	7.27999	6.11572	4.88082	4.82833	6.27965	6.51508	5.42034	5.55625
LPA	Homo sapiens lipoprotein, Lp(a) (LPA), mRNA [NM_005577]	NM_005577	3.24583	2.89757	4.95646	4.83242	2.6799	2.79114	7.24007	7.45908	3.28598	3.99512	4.96003	4.79304	23.591	25.4207
BBS12	Homo sapiens Bardet-Biedl syndrome 12 (BBS12), transcript variant 2, mRNA [NM_152618]	NM_152618	6.84839	7.48076	7.46304	8.0433	6.23527	5.86738	7.84651	7.66708	6.39263	6.01043	7.45457	7.43585	3.05513	3.48147
FCGR2A	Homo sapiens Fc fragment of IgG, low affinity IIa, receptor (CD32) (FCGR2A), transcript variant 2, mRNA [NM_021642]	NM_021642	3.05152	2.28985	4.61515	6.54358	1.8013	3.04145	4.32813	6.27845	2.26747	2.45327	2.68802	3.92669	5.76305	9.42836
AIM2	Homo sapiens absent in melanoma 2 (AIM2), mRNA [NM_004833]	NM_004833	5.894	6.87322	10.0715	9.17107	5.31977	7.25357	9.71413	9.90553	5.20882	6.85858	9.5561	11.7642	21.0298	6.2852
NOS1	Homo sapiens nitric oxide synthase 1 (neuronal) (NOS1), transcript variant 1, mRNA [NM_000620]	NM_000620	3.8292	3.76594	3.66341	3.94971	3.24621	4.32852	5.31189	6.80094	3.56838	3.28578	4.90861	5.53742	4.18633	5.54972
HLA-DQA2	Homo sapiens major histocompatibility complex, class II, DQ alpha 2 (HLA-DQA2), mRNA [NM_020056]	NM_020056	2.49226	1.47902	9.02234	6.5293	3.32931	3.26968	9.35121	7.92908	2.55796	2.0534	8.63253	6.48132	64.979	25.2708
CPNE5	Homo sapiens copine V (CPNE5), mRNA [NM_020939]	NM_020939	4.55625	4.60042	8.89296	7.64305	3.68679	3.06349	7.32533	6.53102	4.82218	5.78166	5.57269	4.85989	12.454	11.062
HIST1H2AD	Homo sapiens histone cluster 1, H2ad (HIST1H2AD), mRNA [NM_021065]	NM_021065	11.0693	11.1321	11.6084	11.6047	11.1065	10.767	12.8871	12.8267	9.93381	9.64764	11.189	10.6143	3.43556	4.16898
IGF2R	Homo sapiens insulin-like growth factor 2 receptor (IGF2R), mRNA [NM_000876]	NM_000876	8.03869	8.73148	9.19502	9.82456	8.38647	8.94349	11.3982	11.6999	8.90255	9.47182	10.7165	10.4162	8.06543	6.75694
CNOT6L	Homo sapiens CCR4-NOT transcription complex, subunit 6-like (CNOT6L), mRNA [NM_144571]	NM_144571	12.2343	12.155	12.3297	11.8932	9.84748	8.86767	11.4485	10.913	9.40153	8.99682	10.9477	10.5923	3.03355	4.12763
ACTN4	Homo sapiens actinin, alpha 4 (ACTN4), mRNA [NM_004924]	NM_004924	7.00603	7.09687	10.0893	10.0401	7.16594	7.53899	10.6646	10.4404	7.98846	7.79256	10.3674	10.0223	11.3035	7.4717
CCR1	Homo sapiens chemokine (C-C motif) receptor 1 (CCR1), mRNA [NM_001295]	NM_001295	1.11504	1.1625	5.3464	4.5922	1.20118	1.19622	7.96508	6.52435	1.03938	1.14541	8.48669	8.17242	108.677	40.1722
RDH10	Homo sapiens retinol dehydrogenase 10 (all-trans) (RDH10), mRNA [NM_172037]	NM_172037	4.21354	3.75369	7.02338	6.69781	4.28399	4.76462	8.67761	8.89296	5.45384	6.15984	9.89229	9.6377	21.019	17.4887
DHRS2	Homo sapiens dehydrogenase/reductase (SDR family) member 2 (DHRS2), transcript variant 1, mRNA [NM_182908]	NM_182908	1.40704	1.44359	5.53485	6.84572	1.48394	1.53822	4.34681	4.91704	1.91431	2.28321	2.72385	4.36287	7.27463	10.4022
UPP1	Homo sapiens uridine phosphorylase 1 (UPP1), transcript variant 2, mRNA [NM_181597]	NM_181597	7.82707	6.43889	9.09766	8.09485	6.6399	6.57833	8.73443	8.2182	5.07904	5.53391	7.37891	7.46518	4.27087	3.11639
ZEB2	Homo sapiens zinc finger E-box binding homeobox 2 (ZEB2), transcript variant 1, mRNA [NM_014795]	NM_014795	4.22744	4.31156	10.1291	9.76127	7.35162	7.24213	10.9162	11.0851	6.16575	6.46764	10.3777	10.4096	11.8319	14.3494
ZNF318	Homo sapiens zinc finger protein 318 (ZNF318), mRNA [NM_014345]	NM_014345	5.46531	5.97736	6.73206	6.05041	3.89183	2.46436	5.71784	4.52527	3.58834	3.18494	5.26305	5.05173	3.54554	4.17247
CYBA	Homo sapiens cytochrome b-245, alpha polypeptide (CYBA), mRNA [NM_000101]	NM_000101	11.5163	12.7838	13.5327	14.4293	10.7938	11.7783	13.6889	13.5444	11.5469	12.1791	12.7142	12.3325	7.43941	3.40129
PIK3CG	Homo sapiens phosphoinositide-3-kinase, catalytic, gamma polypeptide (PIK3CG), mRNA [NM_002649]	NM_002649	5.78166	4.70027	8.4104	7.86597	5.29143	3.96223	7.59603	7.34824	5.49577	5.42381	8.42662	8.33046	4.94032	10.4542
ANXA1	Homo sapiens annexin A1 (ANXA1), mRNA [NM_000700]	NM_000700	14.2566	14.2433	16.0048	15.705	12.5482	12.1476	15.9802	15.6841	10.2129	10.2864	13.5649	12.2891	10.7926	11.6035
RORC	Homo sapiens RAR-related orphan receptor C (RORC), transcript variant 1, mRNA [NM_005060]	NM_005060	1.0895	1.11185	4.45179	4.5581	1.1689	2.02027	5.61716	6.13815	1.02454	1.12884	5.61091	4.89595	21.8302	17.3623
PIGV	Homo sapiens phosphatidylinositol glycan anchor biosynthesis, class V (PIGV), transcript variant 2, mRNA [NM_017837]	NM_017837	9.72456	9.67635	8.94889	9.11456	8.32343	8.38601	10.3203	10.2272	8.44096	8.67929	9.85517	9.82827	3.99141	3.58305
FAM129A	Homo sapiens family with sequence similarity 129, member A (FAM129A), transcript variant 2, mRNA [NM_052966]	NM_052966	4.70003	4.79304	8.67031	8.27204	4.8776	4.95017	9.03432	8.64338	4.86778	4.49578	9.40817	8.36249	17.8361	12.935
MBNL2	Homo sapiens muscleblind-like 2 (Drosophila) (MBNL2), transcript variant 1, mRNA [NM_144778]	NM_144778	10.313	10.3713	11.6903	11.8749	8.63136	7.73961	10.7911	10.1608	8.52739	8.61826	10.0662	9.92919	4.46837	5.35623
CST7	Homo sapiens cystatin F (leukocystatin) (CST7), mRNA [NM_003650]	NM_003650	5.63075	6.90316	12.5306	12.3671	7.44992	9.27438	13.0092	12.7615	7.94622	9.03183	13.0595	11.9079	47.1522	11.2129
ABCA2	Homo sapiens ATP-binding cassette, sub-family A (ABC1), member 2 (ABCA2), transcript variant 1, mRNA [NM_001606]	NM_001606	4.47714	5.52619	6.63581	8.46644	3.45129	5.13268	6.54826	7.68032	4.66411	4.79771	7.04878	7.07979	8.5562	5.84677
PARVB	Homo sapiens parvin, beta (PARVB), transcript variant 1, mRNA [NM_001003828]	NM_001003828	3.19376	0.996474	5.22882	4.04575	4.45971	2.34262	6.12203	4.99381	7.81782	6.92682	9.13855	7.97841	3.16527	6.28184
SFMBT2	Homo sapiens Scm-like with four mbt domains 2 (SFMBT2), transcript variant 1, mRNA [NM_001029880]	NM_001029880	7.2314	7.72241	6.90275	6.57767	5.90132	6.02855	8.248	7.74191	5.50925	5.06166	6.91958	6.94064	5.08655	3.27924
COL5A3	Homo sapiens collagen, type V, alpha 3 (COL5A3), mRNA [NM_015719]	NM_015719	3.04734	1.04453	4.40186	3.83601	1.12447	1.11236	4.86021	6.26341	1.03555	1.18705	8.0238	7.32041	13.3219	35.532
ASPM	Homo sapiens asp (abnormal spindle) homolog, microcephaly associated (Drosophila) (ASPM), transcript variant 1, mRNA [NM_018136]	NM_018136	3.35486	3.10911	3.38107	5.07639	1.12624	1.1137	3.43021	3.14719	7.71681	7.717	4.01559	5.02079	4.93815	4.09394
SLC25A24	Homo sapiens solute carrier family 25 (mitochondrial carrier; phosphate carrier), member 24 (SLC25A24), nuclear gene encoding mitochondrial protein, transcript variant 2, mRNA [NM_213651]	NM_213651	7.69704	8.04178	9.94906	9.92502	7.27999	6.98791	9.69151	9.38237	7.98579	8.15178	9.53988	9.83366	5.32034	5.2578
CD226	Homo sapiens CD226 molecule (CD226), mRNA [NM_006566]	NM_006566	4.39432	5.65911	7.4682	8.5748	7.54142	8.98765	11.3229	11.8001	8.03838	8.68302	10.4937	11.2603	13.7515	7.02475
KHDC1	Homo sapiens KH homology domain containing 1 (KHDC1), mRNA [NM_030568]	NM_030568	3.64283	4.48963	5.64247	6.25412	2.82142	1.114	5.22569	4.32291	5.95672	5.66162	5.92226	5.72677	5.29367	9.24655
ARHGAP35	Homo sapiens Rho GTPase activating protein 35 (ARHGAP35), mRNA [NM_004491]	NM_004491	6.02262	6.42169	8.208	7.32377	4.5312	4.18236	7.16435	6.14993	5.11188	4.95929	7.34612	6.82076	6.2038	3.9111
PRDM1	Homo sapiens PR domain containing 1, with ZNF domain (PRDM1), transcript variant 1, mRNA [NM_001198]	NM_001198	1.07774	1.39554	8.53677	7.35016	3.88613	6.0149	11.2103	11.2185	4.66125	6.25362	11.348	11.248	160.245	36.8513
VMO1	Homo sapiens vitelline membrane outer layer 1 homolog (chicken) (VMO1), transcript variant 1, mRNA [NM_182566]	NM_182566	3.54989	1.84658	5.68993	4.70642	1.42057	1.1182	5.84638	3.85059	1.92915	1.07619	3.95348	3.00324	21.4932	6.64557
SPINT1	Homo sapiens serine peptidase inhibitor, Kunitz type 1 (SPINT1), transcript variant 1, mRNA [NM_181642]	NM_181642	1.09149	0.963651	4.46699	4.28539	4.01023	5.397	6.57544	7.11055	6.05491	6.08634	8.24003	8.49303	5.91844	3.27968
TMCC3	Homo sapiens transmembrane and coiled-coil domain family 3 (TMCC3), mRNA [NM_020698]	NM_020698	4.6782	4.21521	8.0041	7.70683	3.93551	4.12329	7.97271	7.26664	4.16854	4.42621	6.56055	6.28027	16.4178	8.83576
RAB11FIP1	Homo sapiens RAB11 family interacting protein 1 (class I) (RAB11FIP1), transcript variant 3, mRNA [NM_001002814]	NM_001002814	8.33385	8.49683	9.44639	9.45699	9.46616	10.4226	12.6555	12.6501	10.1106	10.5424	11.9869	12.1545	9.12212	4.68331
ZFYVE28	Homo sapiens zinc finger, FYVE domain containing 28 (ZFYVE28), transcript variant 2, mRNA [NM_020972]	NM_020972	7.04004	7.15067	11.2812	10.7688	5.88436	4.87112	10.699	10.2252	5.2467	5.54578	8.97861	9.16523	28.1424	40.9019
GALM	Homo sapiens galactose mutarotase (aldose 1-epimerase) (GALM), mRNA [NM_138801]	NM_138801	6.8346	7.08702	11.1812	11.205	8.05412	8.13733	10.5398	10.1791	9.87768	10.6	12.7873	12.6064	5.60118	4.11736
CFH	Homo sapiens complement factor H (CFH), transcript variant 1, mRNA [NM_000186]	NM_000186	1.25224	3.60066	7.29922	7.52634	1.3102	1.28688	7.41774	6.50148	1.13603	2.00741	6.22005	5.5936	68.9528	37.1323
LOC100287902	Homo sapiens hypothetical LOC100287902 (LOC100287902), non-coding RNA [NR_034040]	NR_034040	2.59595	3.02674	3.67586	3.71218	1.7084	1.06829	3.58399	2.96314	4.49226	3.64198	4.30447	3.86349	3.66953	3.71883
DPY19L1	Homo sapiens dpy-19-like 1 (C. elegans) (DPY19L1), mRNA [NM_015283]	NM_015283	6.93014	6.21558	8.69721	8.33258	6.01299	5.31429	8.51122	7.96927	6.86047	7.34687	8.85917	9.31142	5.64992	6.29837
SYTL2	Homo sapiens synaptotagmin-like 2 (SYTL2), transcript variant c, mRNA [NM_206927]	NM_206927	8.15571	7.78624	11.0958	10.958	7.19174	5.53742	10.733	9.87838	5.82273	4.42483	9.97581	8.76877	11.6423	20.2655
C12orf75	Homo sapiens chromosome 12 open reading frame 75 (C12orf75), mRNA [NM_001145199]	NM_001145199	7.42945	7.37891	11.8019	11.4782	6.99227	6.49893	10.7322	10.034	8.15732	8.56809	10.2454	9.53047	13.3608	11.5919
PAQR4	Homo sapiens progestin and adipoQ receptor family member IV (PAQR4), mRNA [NM_152341]	NM_152341	1.07234	1.10731	2.47974	4.08952	1.14297	1.11081	4.29913	3.84489	6.76064	7.05107	5.98317	6.26283	8.91448	6.65335
CMKLR1	Homo sapiens chemokine-like receptor 1 (CMKLR1), transcript variant 2, mRNA [NM_004072]	NM_004072	1.17176	1.21236	5.96699	6.61079	1.23762	1.19803	4.85951	5.98827	1.08335	1.05425	3.27683	1.80731	12.3111	27.6698
RP9P	Homo sapiens retinitis pigmentosa 9 pseudogene (RP9P), non-coding RNA [NR_003500]	NR_003500	3.8234	3.76622	5.57975	5.47607	2.99832	2.9461	5.23254	5.0385	5.4702	5.75163	6.16575	6.65058	4.70507	4.26458
UTS2	Homo sapiens urotensin 2 (UTS2), transcript variant 1, mRNA [NM_021995]	NM_021995	8.96273	8.22614	10.6419	9.77333	9.76099	8.24637	11.9377	9.86814	10.4288	9.40153	12.5638	10.3205	4.52135	3.07754
TLE1	Homo sapiens transducin-like enhancer of split 1 (E(sp1) homolog, Drosophila) (TLE1), mRNA [NM_005077]	NM_005077	4.48428	4.73355	8.58342	8.05205	3.32824	3.24131	7.35388	6.17332	2.07875	2.01516	6.87597	5.54459	16.2869	7.63177
CXCR6	Homo sapiens chemokine (C-X-C motif) receptor 6 (CXCR6), mRNA [NM_006564]	NM_006564	4.95867	5.90221	10.1652	10.4751	5.50035	5.90221	11.1684	10.5387	5.67384	6.13598	11.1627	9.79807	50.8464	24.872
DNASE1L2	Homo sapiens deoxyribonuclease I-like 2 (DNASE1L2), mRNA [NM_001374]	NM_001374	5.69449	4.99739	6.34264	6.49465	3.82163	4.15383	5.59784	6.08018	3.06253	2.97548	5.17347	4.63399	3.42525	3.80093
PDGFRB	Homo sapiens platelet-derived growth factor receptor, beta polypeptide (PDGFRB), mRNA [NM_002609]	NM_002609	1.06501	0.978188	4.54792	6.10636	1.08183	1.0717	5.7009	6.90723	2.34784	1.15841	4.45852	5.26857	24.574	57.1045
FAM72D	Homo sapiens family with sequence similarity 72, member D (FAM72D), mRNA [NM_207418]	NM_207418	2.09532	1.81108	2.75058	3.88421	1.11169	1.08018	3.44414	3.31243	9.1406	9.15852	5.77782	6.46662	5.0366	4.69867
HLA-DPB1	Homo sapiens major histocompatibility complex, class II, DP beta 1 (HLA-DPB1), mRNA [NM_002121]	NM_002121	10.9078	11.2842	14.1718	14.2566	10.5434	9.87623	14.136	13.21	8.91788	8.63283	12.7658	11.5005	12.0641	10.0821
OR10H2	Homo sapiens olfactory receptor, family 10, subfamily H, member 2 (OR10H2), mRNA [NM_013939]	NM_013939	7.91766	7.91697	13.1585	12.9078	8.01228	8.80961	13.2742	13.6154	8.08516	9.08744	13.8966	13.3385	38.3702	27.97
PHLDB2	Homo sapiens pleckstrin homology-like domain, family B, member 2 (PHLDB2), transcript variant 4, mRNA [NM_145753]	NM_145753	7.03697	7.31349	11.4002	10.5977	5.65112	5.4027	10.3186	8.67031	4.00078	4.24002	7.21213	6.80264	25.4129	9.63048
CREB3L2	cAMP responsive element binding protein 3-like 2 [Source:HGNC Symbol;Acc:23720] [ENST00000452463]		4.684	4.91893	7.31163	7.1279	6.04101	5.91405	7.9866	7.80174	6.48243	6.54186	8.13583	8.14947	3.85196	3.70043
ID2	Homo sapiens inhibitor of DNA binding 2, dominant negative helix-loop-helix protein (ID2), mRNA [NM_002166]	NM_002166	10.3314	10.3271	12.5939	12.6299	12.0339	11.5963	14.6057	14.5206	10.9377	11.0775	15.2883	14.2585	5.94545	7.59117
NIPAL2	NIPA-like domain containing 2 [Source:HGNC Symbol;Acc:25854] [ENST00000341166]		1.86985	1.21422	5.47311	6.649	1.95113	2.81042	5.30742	5.8524	3.2447	4.00776	6.2457	6.28203	10.241	8.23622
PRR5L	Homo sapiens proline rich 5 like (PRR5L), transcript variant 2, mRNA [NM_024841]	NM_024841	4.1292	5.04639	10.364	10.5274	3.1048	4.20859	10.0354	9.96326	1.45257	2.39554	8.50818	8.22965	121.993	53.9916
C8orf46	Homo sapiens chromosome 8 open reading frame 46 (C8orf46), mRNA [NM_152765]	NM_152765	4.68428	5.27162	6.54026	6.78141	3.18417	3.38961	5.56924	5.23155	2.54646	2.1905	4.08867	3.1048	5.22369	3.58493
KIF3C	Homo sapiens kinesin family member 3C (KIF3C), mRNA [NM_002254]	NM_002254	6.72646	6.18709	8.44642	7.85371	6.00244	5.1091	8.02831	6.81895	6.08353	5.88098	8.3347	8.0229	4.07238	3.27125
KIF13B	Homo sapiens kinesin family member 13B (KIF13B), mRNA [NM_015254]	NM_015254	2.82564	2.67542	3.5981	3.44618	2.54586	2.23105	4.17247	4.40167	2.86852	2.60393	4.63588	4.59927	3.08786	4.50215
EMBP1	Homo sapiens embigin pseudogene 1 (EMBP1), non-coding RNA [NR_003955]	NR_003955	9.91961	10.5201	10.9044	11.406	8.98765	9.10193	10.5765	10.7196	8.55061	8.91681	10.4582	10.2006	3.00806	3.06868
SDC4	Homo sapiens syndecan 4 (SDC4), mRNA [NM_002999]	NM_002999	4.83863	5.03048	7.02404	7.43474	7.50479	8.0808	9.38485	10.0449	7.56663	8.36176	10.8315	9.80883	3.68092	3.90164
GCNT1	Homo sapiens glucosaminyl (N-acetyl) transferase 1, core 2 (GCNT1), transcript variant 2, mRNA [NM_001490]	NM_001490	3.60924	4.53331	8.98689	8.77909	5.10718	5.60046	8.12787	8.23264	5.84847	5.79918	6.6738	6.72265	8.11559	6.1996
DOCK7	Homo sapiens dedicator of cytokinesis 7 (DOCK7), mRNA [NM_033407]	NM_033407	3.31004	3.64886	4.91629	3.94937	2.67083	1.1379	4.67593	3.52834	3.36728	3.40747	5.3155	4.78378	4.01417	5.24317
C17orf58	Homo sapiens chromosome 17 open reading frame 58 (C17orf58), transcript variant 1, mRNA [NM_181655]	NM_181655	1.59792	1.53649	4.53184	4.24547	3.55398	2.76258	5.86451	5.82413	8.56958	8.01886	9.06521	9.11615	4.96066	8.34872
VSTM4	Homo sapiens V-set and transmembrane domain containing 4 (VSTM4), transcript variant 2, mRNA [NM_144984]	NM_144984	1.21702	1.2429	6.97151	4.65986	1.33051	1.30448	5.96579	4.62588	1.15583	0.980785	4.66214	2.83281	24.8518	9.99638
NFIL3	Homo sapiens nuclear factor, interleukin 3 regulated (NFIL3), mRNA [NM_005384]	NM_005384	9.05603	8.69558	9.89131	9.28604	9.92919	9.87317	12.9229	12.8369	10.0938	10.4964	13.5531	13.3909	7.9652	7.8013
MIAT	Homo sapiens myocardial infarction associated transcript (non-protein coding) (MIAT), transcript variant 1, non-coding RNA [NR_003491]	NR_003491	8.5146	8.33021	9.52445	9.78131	7.68583	6.9962	9.98981	9.82127	3.00545	1.91525	4.79438	5.3456	4.93818	7.0865
APOBEC3H	Homo sapiens apolipoprotein B mRNA editing enzyme, catalytic polypeptide-like 3H (APOBEC3H), transcript variant 2, mRNA [NM_181773]	NM_181773	2.28473	3.00846	9.31204	8.70941	2.86474	3.57101	8.80204	8.66675	0.943137	1.04009	6.40691	5.43443	61.2779	34.1956
LIM2	Homo sapiens lens intrinsic membrane protein 2, 19kDa (LIM2), transcript variant 1, mRNA [NM_030657]	NM_030657	1.04595	1.06504	5.28086	5.17625	1.10838	3.09166	8.18582	8.98137	1.41869	3.75144	11.0358	9.98353	135.059	59.2897
MCTP2	Homo sapiens multiple C2 domains, transmembrane 2 (MCTP2), transcript variant 1, mRNA [NM_018349]	NM_018349	1.66229	3.44414	5.97499	5.70266	1.96582	1.92402	6.70193	6.86136	2.7105	3.26579	7.16771	6.75974	26.6508	30.6399
SYTL3	Homo sapiens synaptotagmin-like 3 (SYTL3), transcript variant 3, mRNA [NM_001009991]	NM_001009991	6.09796	6.97975	9.12301	10.2555	5.96579	6.56271	9.9024	10.3971	7.65179	9.83317	12.0134	12.2168	15.3122	14.2649
PTPN1	Homo sapiens protein tyrosine phosphatase, non-receptor type 1 (PTPN1), mRNA [NM_002827]	NM_002827	11.7406	11.5603	11.2138	11.1696	10.8714	11.2826	12.8703	12.8824	10.5058	10.8542	11.9424	12.0536	3.99685	3.03101
LOC100505564	PREDICTED: Homo sapiens hypothetical protein LOC100505564 (LOC100505564), mRNA [XM_003118688]	XM_003118688	1.00521	2.70176	6.18614	4.90823	1.06491	1.32311	5.49415	3.59844	0.945612	1.0549	3.70233	2.97899	21.5444	4.84107
TXNDC3	Homo sapiens thioredoxin domain containing 3 (spermatozoa) (TXNDC3), mRNA [NM_016616]	NM_016616	1.16414	1.1834	9.47001	9.62361	1.24337	1.1834	8.76769	7.9031	1.10392	1.00477	7.53065	5.83308	184.098	105.397
CA5B	Homo sapiens carbonic anhydrase VB, mitochondrial (CA5B), nuclear gene encoding mitochondrial protein, mRNA [NM_007220]	NM_007220	6.79701	7.8218	7.86145	9.75535	6.47069	6.48166	8.73166	8.68002	5.39321	5.36802	7.44645	7.25207	4.79312	4.58959
GNS	Homo sapiens glucosamine (N-acetyl)-6-sulfatase (GNS), mRNA [NM_002076]	NM_002076	3.72357	3.75576	4.77062	4.88229	2.79733	1.73505	4.70894	4.32813	4.33234	3.92849	4.60126	4.36792	3.76231	6.03386
ARID3B	Homo sapiens AT rich interactive domain 3B (BRIGHT-like) (ARID3B), mRNA [NM_006465]	NM_006465	11.221	10.9704	11.6909	11.7351	10.2867	10.0822	11.8729	11.7701	11.1023	11.1704	12.0068	12.4795	3.00267	3.22177
NOD2	Homo sapiens nucleotide-binding oligomerization domain containing 2 (NOD2), mRNA [NM_022162]	NM_022162	5.38155	3.46451	8.93866	6.31713	2.31891	2.90355	7.89857	6.77601	3.70285	3.70561	7.38554	5.939	47.8238	14.6463
GABARAPL1	Homo sapiens GABA(A) receptor-associated protein like 1 (GABARAPL1), mRNA [NM_031412]	NM_031412	9.13084	9.15307	11.8781	11.5445	8.70397	8.7554	11.5011	11.397	7.51747	7.66977	10.8391	10.3836	6.95041	6.24012
KIR2DS2	Homo sapiens killer cell immunoglobulin-like receptor, two domains, short cytoplasmic tail, 2 (KIR2DS2), mRNA [NM_012312]	NM_012312	4.0731	3.61686	6.86136	7.64349	4.68727	3.93493	7.26958	8.15887	3.62898	3.87503	8.12486	7.50777	5.98899	18.6866
CD99	Homo sapiens CD99 molecule (CD99), transcript variant 1, mRNA [NM_002414]	NM_002414	10.4028	10.3526	12.2312	12.419	10.4239	10.8124	12.3598	12.4535	10.2991	10.4443	11.9333	12.1014	3.82606	3.11904
PLEKHA5	Homo sapiens pleckstrin homology domain containing, family A member 5 (PLEKHA5), transcript variant 1, mRNA [NM_019012]	NM_019012	3.56151	1.17045	7.43371	6.92551	3.10258	1.1846	7.2069	6.69391	2.20654	0.981124	6.2594	6.37728	17.1999	45.5479
IQSEC2	Homo sapiens IQ motif and Sec7 domain 2 (IQSEC2), transcript variant 2, mRNA [NM_015075]	NM_015075	2.67761	2.34388	6.75072	4.92139	1.05055	1.23583	5.46669	4.17426	2.00037	1.07435	4.8215	4.63432	21.3497	7.66575
HLA-DQB1	Homo sapiens major histocompatibility complex, class II, DQ beta 1 (HLA-DQB1), mRNA [NM_002123]	NM_002123	0.997094	3.41471	6.37236	7.97304	1.05013	5.86584	7.05385	9.7962	1.75887	10.2806	6.50483	10.4579	64.1652	15.246
CD40LG	Homo sapiens CD40 ligand (CD40LG), mRNA [NM_000074]	NM_000074	1.14693	2.14622	3.48454	4.32013	4.44067	5.3456	6.77671	8.03654	3.45507	4.68964	5.38305	6.63738	5.04917	6.45734
RILPL2	Homo sapiens Rab interacting lysosomal protein-like 2 (RILPL2), mRNA [NM_145058]	NM_145058	12.1706	11.5697	13.2777	12.8871	13.4281	12.8601	15.1377	15.0547	14.1808	13.566	14.2517	13.7255	3.2707	4.57758
LPCAT1	lysophosphatidylcholine acyltransferase 1 [Source:HGNC Symbol;Acc:25718] [ENST00000475622]		3.60599	3.32692	6.27384	5.59107	3.93837	3.04782	6.0727	6.16541	3.94468	3.03799	5.73339	4.68506	4.39033	8.67935
CCL5	Homo sapiens chemokine (C-C motif) ligand 5 (CCL5), mRNA [NM_002985]	NM_002985	10.3244	13.1831	16.25	16.4896	10.6034	13.1137	16.1297	16.1444	7.9866	9.79966	14.7551	13.8356	46.0856	8.17201
IER5L	Homo sapiens immediate early response 5-like (IER5L), mRNA [NM_203434]	NM_203434	7.01731	7.88123	10.6267	11.0219	6.7933	7.11628	9.04863	8.86689	6.94485	6.80523	8.75127	8.05649	4.77444	3.36501
GGT8P	Homo sapiens gamma-glutamyltransferase 8 pseudogene (GGT8P), non-coding RNA [NR_003503]	NR_003503	1.21793	3.47571	3.46163	4.73612	1.04997	1.0073	3.45033	4.10672	3.20669	2.40888	4.24675	4.49648	5.27935	8.57076
NCOA2	nuclear receptor coactivator 2 [Source:HGNC Symbol;Acc:7669] [ENST00000452400]		9.24898	8.96273	10.4334	10.2428	9.59366	10.2566	11.5277	12.1756	9.17959	10.0264	10.4423	10.7962	3.82126	3.78163
C1orf38	Homo sapiens chromosome 1 open reading frame 38 (C1orf38), transcript variant 2, mRNA [NM_001039477]	NM_001039477	6.35413	6.49164	9.32545	9.61702	6.72675	5.97901	8.92596	8.45289	7.69185	8.04029	8.70617	8.59705	4.59228	5.55534
IL4	Homo sapiens interleukin 4 (IL4), transcript variant 1, mRNA [NM_000589]	NM_000589	0.778463	0.746728	0.783623	2.93997	1.08785	2.36342	8.38701	10.25	1.12039	3.36135	10.1263	10.2249	157.495	236.645
SKAP2	Homo sapiens src kinase associated phosphoprotein 2 (SKAP2), mRNA [NM_003930]	NM_003930	5.86782	5.76232	8.73748	8.66046	5.56592	5.32327	8.97319	8.82103	7.62242	7.40044	9.36308	8.98083	10.6094	11.2962
ZNF821	Homo sapiens zinc finger protein 821 (ZNF821), transcript variant 4, mRNA [NM_017530]	NM_017530	6.39161	7.12759	9.2246	9.52561	5.04179	5.27129	7.75235	7.22005	5.33042	5.51482	6.53014	7.05305	6.54574	3.86043
RCBTB2	Homo sapiens regulator of chromosome condensation (RCC1) and BTB (POZ) domain containing protein 2 (RCBTB2), mRNA [NM_001268]	NM_001268	6.93803	7.47301	9.97533	10.5594	6.49398	7.2954	9.93011	10.4342	6.0953	6.36081	10.7917	10.0884	10.8238	8.80797
HOXB3	Homo sapiens homeobox B3 (HOXB3), mRNA [NM_002146]	NM_002146	3.98373	3.67827	5.90714	5.42141	2.78508	1.60021	5.52367	5.09571	2.12328	1.6095	3.95309	3.60092	6.6742	11.2784
GOLIM4	Homo sapiens golgi integral membrane protein 4 (GOLIM4), mRNA [NM_014498]	NM_014498	3.88704	1.03335	4.3986	4.1357	3.4783	2.36858	5.49388	5.73517	5.2292	3.69601	7.02064	6.95469	4.04342	10.3144
PCBP4	Homo sapiens poly(rC) binding protein 4 (PCBP4), transcript variant 4, mRNA [NM_033010]	NM_033010	8.71179	9.80799	10.9614	11.5195	8.28113	8.25521	10.4835	10.249	9.3609	9.72056	10.7192	10.7048	4.60225	3.98293
PAM	Homo sapiens peptidylglycine alpha-amidating monooxygenase (PAM), transcript variant 1, mRNA [NM_000919]	NM_000919	7.20989	5.67429	8.52739	7.41596	6.78883	6.71038	9.50969	9.33725	8.83709	8.82355	9.52867	9.60977	6.59262	6.17685
MEI1	Homo sapiens meiosis inhibitor 1 (MEI1), mRNA [NM_152513]	NM_152513	11.3072	11.8355	12.063	12.5429	10.2925	10.3311	12.2552	12.063	10.1056	10.2308	12.6276	12.2098	3.89785	3.32165
GPR44	Homo sapiens G protein-coupled receptor 44 (GPR44), mRNA [NM_004778]	NM_004778	2.28679	2.28083	1.52629	6.38916	1.02878	2.06002	3.59935	3.99808	1.4237	1.04121	1.96138	2.24106	5.94046	3.83189
AHNAK	Homo sapiens AHNAK nucleoprotein (AHNAK), transcript variant 1, mRNA [NM_001620]	NM_001620	12.163	13.1794	14.587	14.7448	10.0006	10.3827	13.0617	13.4871	7.43713	7.89369	12.1869	12.1079	8.34617	8.60097
PALLD	Homo sapiens palladin, cytoskeletal associated protein (PALLD), transcript variant 2, mRNA [NM_016081]	NM_016081	3.58022	2.28149	8.58826	8.5078	3.93365	0.984617	8.43523	8.58318	3.36842	1.27531	7.95455	9.42646	22.6522	193.819
PIK3R3	Homo sapiens phosphoinositide-3-kinase, regulatory subunit 3 (gamma) (PIK3R3), transcript variant 1, mRNA [NM_003629]	NM_003629	3.75696	1.10813	6.97865	5.42839	3.27214	1.11874	6.09602	4.8654	5.33264	2.77364	5.83897	5.24709	7.08066	13.4233
FOXD2	Homo sapiens forkhead box D2 (FOXD2), mRNA [NM_004474]	NM_004474	5.91227	5.67266	8.6833	8.64166	5.24745	4.50652	8.25601	8.06789	4.17852	3.37651	8.41795	8.21508	8.0476	11.8054
KLRC1	Homo sapiens killer cell lectin-like receptor subfamily C, member 1 (KLRC1), transcript variant 1, mRNA [NM_002259]	NM_002259	6.8762	7.58845	7.84483	8.78166	7.16847	7.47946	8.82068	9.66047	5.93364	7.26561	8.91043	9.63587	3.14316	4.5347
MTSS1	Homo sapiens metastasis suppressor 1 (MTSS1), mRNA [NM_014751]	NM_014751	6.41323	5.39822	9.79582	9.55588	5.3102	3.95058	8.69609	7.70952	4.79731	3.85759	10.1158	8.29088	10.4533	13.538
KATNAL1	Homo sapiens katanin p60 subunit A-like 1 (KATNAL1), transcript variant 1, mRNA [NM_032116]	NM_032116	6.33013	5.21984	8.17478	7.92257	5.09247	3.76688	7.60428	7.09783	5.69775	6.04622	7.63855	8.02831	5.70336	10.0627
FLI1	Homo sapiens Friend leukemia virus integration 1 (FLI1), transcript variant 1, mRNA [NM_002017]	NM_002017	10.6293	10.3847	10.614	10.8738	9.36269	8.48005	11.0869	10.5742	9.64329	9.55336	10.315	10.3693	3.30406	4.26962
ARHGEF12	Homo sapiens Rho guanine nucleotide exchange factor (GEF) 12 (ARHGEF12), transcript variant 1, mRNA [NM_015313]	NM_015313	4.90049	4.79514	7.13804	7.00641	5.939	6.08882	8.03715	7.89325	7.84621	7.66162	8.25709	8.20048	4.28159	3.49291
PLCB1	Homo sapiens phospholipase C, beta 1 (phosphoinositide-specific) (PLCB1), transcript variant 1, mRNA [NM_015192]	NM_015192	5.92641	4	8.00534	6.48575	6.89022	5.20516	9.06521	7.68086	4.53746	3.8892	8.00534	7.54647	4.51581	5.56238
RCAN2	Homo sapiens regulator of calcineurin 2 (RCAN2), mRNA [NM_005822]	NM_005822	0.928572	3.66141	9.39353	8.70154	1.96755	3.29979	11.806	10.6608	1.88702	0.975899	7.42178	9.88312	915.547	164.392
MAP3K6	Homo sapiens mitogen-activated protein kinase kinase kinase 6 (MAP3K6), mRNA [NM_004672]	NM_004672	6.39216	7.19229	8.14947	9.35387	6.07901	5.69687	7.67293	8.30168	7.9396	8.55294	10.0728	10.4028	3.01869	6.08311
HAVCR2	Homo sapiens hepatitis A virus cellular receptor 2 (HAVCR2), mRNA [NM_032782]	NM_032782	1.0144	3.1467	2.66412	2.75148	2.27645	2.95976	5.4017	5.2709	3.52502	4.96174	7.98297	7.23323	8.72558	4.96273
MXD4	Homo sapiens MAX dimerization protein 4 (MXD4), mRNA [NM_006454]	NM_006454	8.24526	8.10257	11.1805	10.8398	6.8243	5.81623	8.85571	7.86438	3.45072	3.35447	7.51747	6.68928	4.08804	4.13575
KLF12	Kruppel-like factor 12 [Source:HGNC Symbol;Acc:6346] [ENST00000472022]		7.51484	7.80244	6.32932	7.0846	5.84876	5.90091	7.74145	8.7137	4.83147	5.25765	7.09853	6.56586	3.71326	7.02643
EPHX4	Homo sapiens epoxide hydrolase 4 (EPHX4), mRNA [NM_173567]	NM_173567	0.905149	0.892169	6.38638	6.9388	0.998126	1.96543	5.55147	5.78658	3.69026	4.46032	6.07512	6.69223	23.4798	14.1345
IRF5	Homo sapiens interferon regulatory factor 5 (IRF5), transcript variant 3, mRNA [NM_001098627]	NM_001098627	5.07608	5.4711	7.92934	7.20762	5.11053	5.50629	8.48648	7.50514	7.96464	8.05353	10.8156	10.1761	10.3816	3.99681
USP46	Homo sapiens ubiquitin specific peptidase 46 (USP46), transcript variant 1, mRNA [NM_022832]	NM_022832	0.975122	2.80768	5.68219	5.5195	1.0101	3.35297	5.46594	5.07562	3.57822	4.58274	5.83479	6.18956	21.9453	3.30043
LGALS3	Homo sapiens lectin, galactoside-binding, soluble, 3 (LGALS3), transcript variant 1, mRNA [NM_002306]	NM_002306	8.49214	10.5054	11.8383	12.2796	7.40142	8.93054	11.2354	11.1645	7.34771	8.69797	11.2121	11.8613	14.2605	4.70423
EOMES	Homo sapiens eomesodermin (EOMES), mRNA [NM_005442]	NM_005442	7.75908	9.03332	13.1202	13.1845	8.63567	8.81977	12.8903	12.8462	5.57857	5.97851	12.958	11.5545	19.0888	16.2959
PLEKHF1	Homo sapiens pleckstrin homology domain containing, family F (with FYVE domain) member 1 (PLEKHF1), mRNA [NM_024310]	NM_024310	5.67767	6.81784	9.8748	10.6045	5.25856	5.7355	7.4016	7.43612	7.76424	8.27374	7.1253	7.28681	4.41692	3.2504
CACNB3	Homo sapiens calcium channel, voltage-dependent, beta 3 subunit (CACNB3), transcript variant 1, mRNA [NM_000725]	NM_000725	5.52118	4.52162	7.31607	6.86567	4.97616	4.92618	7.58439	7.47375	5.64327	5.80266	7.48226	7.47643	6.09754	5.84647
RNF135	Homo sapiens ring finger protein 135 (RNF135), transcript variant 1, mRNA [NM_032322]	NM_032322	7.39269	8.22676	11.1364	11.5402	6.68556	6.8103	9.54589	9.32206	9.29212	9.74834	9.93952	9.91001	7.26182	5.70319
LOC100505697	PREDICTED: Homo sapiens hypothetical LOC100505697 (LOC100505697), partial miscRNA [XR_108646]	XR_108646	2.01786	1.46682	6.46438	4.3583	1.13863	2.15407	7.82283	5.93041	1.47056	2.05924	3.58834	1.97799	102.836	13.7023
ZBED2	Homo sapiens zinc finger, BED-type containing 2 (ZBED2), mRNA [NM_024508]	NM_024508	1.95344	2.49583	4.87951	4.86304	8.98203	9.32275	12.6501	12.2996	12.6726	13.8941	16.0529	16.4484	12.7119	7.87251
CTBP2	Homo sapiens C-terminal binding protein 2 (CTBP2), transcript variant 2, mRNA [NM_022802]	NM_022802	6.85988	6.64494	10.8598	8.69018	6.64936	6.67168	10.2936	8.8823	6.27527	6.26381	10.1572	8.83689	12.5033	4.62875
PCTP	Homo sapiens phosphatidylcholine transfer protein (PCTP), transcript variant 1, mRNA [NM_021213]	NM_021213	7.1849	7.43284	8.78427	8.9755	6.81816	6.16594	8.78072	8.05941	8.92231	8.85885	9.9952	10.1963	3.89754	3.71527
CD68	Homo sapiens CD68 molecule (CD68), transcript variant 1, mRNA [NM_001251]	NM_001251	5.83824	4.88836	7.5271	7.00557	5.21999	4.65479	6.90054	6.44032	7.41923	7.30705	7.46557	7.63454	3.20552	3.44743
MAP3K8	Homo sapiens mitogen-activated protein kinase kinase kinase 8 (MAP3K8), mRNA [NM_005204]	NM_005204	7.61942	7.6834	8.91475	8.73415	9.29998	9.9581	11.6489	11.9145	7.1253	7.61322	10.4842	10.7366	5.09434	3.88092
SH3KBP1	Homo sapiens SH3-domain kinase binding protein 1 (SH3KBP1), transcript variant 2, mRNA [NM_001024666]	NM_001024666	9.85856	9.67866	11.6751	10.8374	9.39911	8.73166	11.583	11.3079	8.93669	8.36206	11.3273	10.4489	4.54383	5.96375
CMIP	Homo sapiens c-Maf-inducing protein (CMIP), transcript variant C-mip, mRNA [NM_198390]	NM_198390	8.22198	7.55525	9.4106	9.41738	7.60582	7.01212	9.32385	8.80362	7.79985	7.89642	8.96003	8.39162	3.28986	3.46175
PPP2R2B	Homo sapiens protein phosphatase 2, regulatory subunit B, beta (PPP2R2B), transcript variant 1, mRNA [NM_004576]	NM_004576	4.20824	5.99673	10.9806	10.5907	3.74414	4.38978	10.3091	9.91665	3.26522	4.75201	8.43944	8.30376	94.6777	46.1057
MIA	Homo sapiens melanoma inhibitory activity (MIA), transcript variant 1, mRNA [NM_006533]	NM_006533	7.29804	6.10125	8.02447	7.38015	5.69315	5.56382	7.29072	7.34668	4.03339	4.00628	5.83585	6.1233	3.02632	3.4411
CIITA	Homo sapiens class II, major histocompatibility complex, transactivator (CIITA), mRNA [NM_000246]	NM_000246	1.00936	1.21135	6.72774	5.17386	1.07281	1.00432	6.72646	5.38335	1.39029	2.12273	6.63879	5.7614	50.3406	20.8075
CDHR3	Homo sapiens cadherin-related family member 3 (CDHR3), mRNA [NM_152750]	NM_152750	1.47758	1.02859	4.66717	3.7096	1.10105	1.78979	4.31808	4.4783	1.02926	2.77205	2.36488	1.49186	9.29871	6.44646
RGS9	Homo sapiens regulator of G-protein signaling 9 (RGS9), transcript variant 1, mRNA [NM_003835]	NM_003835	1.0397	1.06017	6.88388	7.93502	1.15286	1.09778	8.12634	8.68302	1.04287	0.830868	8.00657	7.20728	125.668	192.037
WNT1	Homo sapiens wingless-type MMTV integration site family, member 1 (WNT1), mRNA [NM_005430]	NM_005430	2.54329	3.92604	6.79042	7.74796	2.06002	3.45776	5.45938	5.89679	3.59468	4.5233	8.38143	7.21045	10.5513	5.42279
HLA-DMA	Homo sapiens major histocompatibility complex, class II, DM alpha (HLA-DMA), mRNA [NM_006120]	NM_006120	6.38362	7.18352	9.11777	8.9319	6.39912	7.01004	9.56954	9.23699	7.71367	7.78204	10.4579	9.18562	9.00306	4.68142
RAMP1	Homo sapiens receptor (G protein-coupled) activity modifying protein 1 (RAMP1), mRNA [NM_005855]	NM_005855	3.22847	3.75144	6.48243	4.70987	4.73715	4.13378	7.84561	5.79563	7.53969	7.06687	13.1446	9.88438	8.62459	3.16422
CEBPA	Homo sapiens CCAAT/enhancer binding protein (C/EBP), alpha (CEBPA), mRNA [NM_004364]	NM_004364	2.76085	3.82163	8.67391	8.65261	4.0721	5.57515	8.47489	8.22539	4.36068	4.97351	8.67349	8.45939	21.153	6.27772
ARHGAP25	Homo sapiens Rho GTPase activating protein 25 (ARHGAP25), transcript variant 1, mRNA [NM_001007231]	NM_001007231	11.2475	11.6635	14.1101	14.0422	11.4079	11.9222	14.312	14.3682	11.213	11.6625	14.068	13.2484	7.48561	5.44882
TK2	Homo sapiens thymidine kinase 2, mitochondrial (TK2), nuclear gene encoding mitochondrial protein, transcript variant 1, mRNA [NM_004614]	NM_004614	5.23493	5.44648	7.34641	7.02915	3.9645	3.98634	6.18827	5.73433	5.62007	5.24451	5.8936	5.62119	4.67111	3.3589
CCL3	Homo sapiens mRNA for pLD78 peptide, complete cds. [D00044]		5.83746	9.44217	13.7161	13.648	13.4411	15.4672	18.2205	18.2205	12.366	14.5149	18.2205	18.3687	27.463	6.74236
POLE	polymerase (DNA directed), epsilon [Source:HGNC Symbol;Acc:9177] [ENST00000539357]		1.08143	2.52834	2.94561	2.10442	1.40046	0.924031	3.30086	2.89151	2.36088	2.61626	3.32155	2.36264	3.73318	3.91083
KIAA0825	Homo sapiens KIAA0825 (KIAA0825), transcript variant 1, mRNA [NM_001145678]	NM_001145678	1.78421	3.33939	4.34871	4.87322	2.34163	1.00693	4.08583	4.06426	1.00761	2.02913	2.01049	1.69559	3.3501	8.32429
MYO6	Homo sapiens myosin VI (MYO6), mRNA [NM_004999]	NM_004999	3.1237	4.15416	8.97609	7.38633	4.04382	4.49943	9.09814	7.87596	1.97546	3.65587	8.46804	7.48401	33.228	10.3857
CD300A	Homo sapiens CD300a molecule (CD300A), mRNA [NM_007261]	NM_007261	2.60349	3.23526	8.40071	8.22917	0.959032	2.69764	6.50148	8.27661	2.09578	6.22101	5.06835	6.09098	46.6061	47.801
RGS2	Homo sapiens regulator of G-protein signaling 2, 24kDa (RGS2), mRNA [NM_002923]	NM_002923	9.26756	9.42841	13.0697	11.1585	8.52083	8.85338	12.1242	11.1391	7.39997	7.34494	10.7727	9.50508	12.1539	4.8759
CD244	Homo sapiens CD244 molecule, natural killer cell receptor 2B4 (CD244), transcript variant 1, mRNA [NM_016382]	NM_016382	5.10226	4.93745	10.8957	9.28971	4.32263	4.19216	9.11825	7.35016	4.00436	4.35742	8.06175	5.12044	27.7732	8.9259
CFHR3	Homo sapiens complement factor H-related 3 (CFHR3), transcript variant 1, mRNA [NM_021023]	NM_021023	0.995722	1.74068	4.52291	4.63432	1.06829	2.28083	5.01358	4.82333	1.0021	2.33146	4.18795	3.9264	15.4046	5.82601
PLXND1	Homo sapiens plexin D1 (PLXND1), mRNA [NM_015103]	NM_015103	1.0101	1.92743	6.35847	6.85814	1.09749	2.31193	5.28722	4.96311	1.01562	2.91092	4.43823	3.80257	18.2489	6.28181
CPNE8	Homo sapiens copine VIII (CPNE8), mRNA [NM_153634]	NM_153634	0.907759	2.35737	2.90447	3.5374	0.974319	0.949028	3.70362	3.424	3.54989	5.23961	5.02739	4.29298	6.63132	5.55955
IL5	Homo sapiens interleukin 5 (colony-stimulating factor, eosinophil) (IL5), mRNA [NM_000879]	NM_000879	0.918072	2.79477	1.04931	2.98027	1.00013	3.34058	5.4702	10.6878	1.08303	4.20724	7.69928	11.1823	22.1629	162.833
TNFSF11	Homo sapiens tumor necrosis factor (ligand) superfamily, member 11 (TNFSF11), transcript variant 1, mRNA [NM_003701]	NM_003701	0.874665	0.826011	2.69077	2.65943	2.06733	3.64429	4.2814	5.86471	4.58881	4.92413	4.56233	5.60509	4.63982	4.6603
ACTA2	Homo sapiens actin, alpha 2, smooth muscle, aorta (ACTA2), transcript variant 2, mRNA [NM_001613]	NM_001613	7.2791	6.9921	8.84939	7.50227	6.80657	6.01441	10.168	8.69303	6.13349	5.85037	9.68719	9.49782	10.2774	6.40242
CTNNA1	Homo sapiens catenin (cadherin-associated protein), alpha 1, 102kDa (CTNNA1), mRNA [NM_001903]	NM_001903	4.26297	4.55427	9.38437	8.75499	7.95133	8.09086	10.9632	11.1065	8.81876	9.24975	11.2115	11.2062	8.06625	8.08728
LRRC20	Homo sapiens leucine rich repeat containing 20 (LRRC20), transcript variant 3, mRNA [NM_018205]	NM_018205	5.33704	5.04073	6.95888	7.13032	5.74028	4.40986	7.42877	6.00396	10.3849	10.3115	7.71367	8.33873	3.22318	3.01906
MPST	Homo sapiens mercaptopyruvate sulfurtransferase (MPST), nuclear gene encoding mitochondrial protein, transcript variant 3, mRNA [NM_001130517]	NM_001130517	5.67747	6.8285	10.2349	10.3751	5.29591	6.4912	9.75754	9.5366	7.50127	8.72843	11.1059	11.2036	22.0335	8.25577
CCL3L3	Homo sapiens chemokine (C-C motif) ligand 3-like 3 (CCL3L3), mRNA [NM_001001437]	NM_001001437	4.06913	7.55703	11.5362	11.7701	11.9108	13.8259	17.2013	17.2625	10.7012	12.6376	17.1446	17.2888	39.1387	10.828
ENC1	Homo sapiens ectodermal-neural cortex 1 (with BTB-like domain) (ENC1), mRNA [NM_003633]	NM_003633	5.02108	4.19216	11.1428	9.43656	7.63591	6.47561	10.3021	9.2757	4.97082	3.43589	7.94149	6.5492	6.34741	6.96485
SYNE1	Homo sapiens spectrin repeat containing, nuclear envelope 1 (SYNE1), transcript variant 2, mRNA [NM_033071]	NM_033071	3.0188	4.8306	9.36186	8.66724	2.97234	3.27784	8.25431	8.0763	2.12197	2.17766	5.93284	5.10226	38.9074	27.8278
DLG3	Homo sapiens discs, large homolog 3 (Drosophila) (DLG3), transcript variant 1, mRNA [NM_021120]	NM_021120	7.01474	7.57429	9.71086	9.77242	7.47117	6.59862	9.12269	8.57621	7.50082	8.0247	9.11408	9.11534	3.14163	3.93836
ARPM1	Homo sapiens actin related protein M1 (ARPM1), mRNA [NM_032487]	NM_032487	0.969666	2.68448	0.741397	2.56389	2.45092	4.42086	6.157	6.60051	5.14415	5.1064	6.49353	6.04605	13.0509	4.53043
IL7	Homo sapiens interleukin 7 (IL7), transcript variant 1, mRNA [NM_000880]	NM_000880	0.848325	0.807465	5.74077	5.99238	0.949105	0.911576	5.16406	4.90639	0.799307	0.889733	2.35503	1.16568	18.5706	15.9426
CD70	Homo sapiens CD70 molecule (CD70), mRNA [NM_001252]	NM_001252	3.81159	4.05471	8.55622	7.75272	3.989	4.65133	9.33531	8.43944	7.0564	7.17123	11.2914	10.3157	40.6817	13.8145
CCL23	Homo sapiens chemokine (C-C motif) ligand 23 (CCL23), transcript variant CKbeta8-1, mRNA [NM_005064]	NM_005064	0.931403	0.919905	4.13252	3.30378	5.20914	5.06088	9.83979	10.3608	5.05612	6.3066	10.0935	10.6225	24.7721	39.3939
ANKRD35	Homo sapiens ankyrin repeat domain 35 (ANKRD35), mRNA [NM_144698]	NM_144698	4.15099	5.11859	7.795	7.30785	2.81258	3.46957	5.94365	5.8636	7.66797	8.37301	7.78683	8.77561	8.76084	5.25624
LOC387895	Homo sapiens hypothetical LOC387895 (LOC387895), non-coding RNA [NR_033878]	NR_033878	4.18441	5.02049	9.59679	9.60827	4.43728	5.29564	9.73569	9.40427	4.00393	5.25899	9.85636	8.6908	39.3532	17.2513
PHTF2	Homo sapiens putative homeodomain transcription factor 2 (PHTF2), transcript variant 2, mRNA [NM_020432]	NM_020432	4.70027	5.01466	5.52619	5.07076	5.37314	4.68428	7.12196	6.5707	5.83799	5.58269	6.70729	6.73258	3.36082	3.69717
PTPN12	Homo sapiens protein tyrosine phosphatase, non-receptor type 12 (PTPN12), transcript variant 1, mRNA [NM_002835]	NM_002835	9.62746	8.52881	11.7969	11.3219	8.89665	7.77749	11.3661	10.3225	8.46558	8.16174	10.246	9.86766	5.53821	5.83624
TIMM17B	Homo sapiens translocase of inner mitochondrial membrane 17 homolog B (yeast), mRNA (cDNA clone IMAGE:4696481), partial cds. [BC029446]		4.74766	4.73865	5.02314	4.55144	4.20351	3.77587	6.15479	5.45623	2.2215	2.27356	4.61157	4.19498	3.86719	3.20508
SRGAP2	Homo sapiens SLIT-ROBO Rho GTPase activating protein 2 (SRGAP2), transcript variant 1, mRNA [NM_015326]	NM_015326	8.0486	7.37412	9.67028	9.26183	7.40522	7.5068	9.85264	9.41715	8.71436	8.64259	9.92791	9.8151	5.4544	3.75902
EIF2C4	Homo sapiens eukaryotic translation initiation factor 2C, 4 (EIF2C4), mRNA [NM_017629]	NM_017629	3.56015	4.5008	6.0344	6.34942	3.40203	0.898464	5.39891	5.03379	0.875428	0.791845	4.60989	4.23587	3.99135	17.5735
P2RY8	Homo sapiens purinergic receptor P2Y, G-protein coupled, 8 (P2RY8), mRNA [NM_178129]	NM_178129	10.4079	10.825	13.2751	13.1769	9.94288	9.23182	12.0161	11.5127	9.22502	9.0147	11.3631	11.59	4.20822	4.8598
UEVLD	Homo sapiens UEV and lactate/malate dehyrogenase domains (UEVLD), transcript variant 1, mRNA [NM_001040697]	NM_001040697	5.08439	4.80901	6.94614	6.16066	4.87015	4.25593	7.23801	6.2677	7.05917	6.7871	8.58594	7.96314	5.16177	4.03276
HLA-DQA1	Homo sapiens major histocompatibility complex, class II, DQ alpha 1 (HLA-DQA1), mRNA [NM_002122]	NM_002122	1.17529	4.44085	5.69277	9.66386	2.93596	8.30249	7.19617	12.901	2.41998	7.18874	6.5222	11.1233	19.1626	24.2266
BACE1	Homo sapiens beta-site APP-cleaving enzyme 1 (BACE1), transcript variant a, mRNA [NM_012104]	NM_012104	3.06191	3.64956	4.78165	5.0093	2.47681	2.10481	4.13021	3.95155	4.29978	5.09211	5.29115	5.50712	3.14573	3.59687
LOC100507360	PREDICTED: Homo sapiens hypothetical LOC100507360 (LOC100507360), partial miscRNA [XR_115626]	XR_115626	3.08049	4.92861	3.99955	4.26012	3.11267	3.55676	5.49053	5.68797	2.91621	2.22907	4.71284	4.39667	5.19766	4.38086
VCL	Homo sapiens vinculin (VCL), transcript variant 1, mRNA [NM_014000]	NM_014000	3.57868	4.23381	5.02366	5.34099	3.2237	3.99981	7.59535	8.3623	5.19913	5.81623	8.21295	7.60153	20.7013	20.5702
CPEB4	Homo sapiens cytoplasmic polyadenylation element binding protein 4 (CPEB4), mRNA [NM_030627]	NM_030627	7.75847	7.4854	8.06059	7.52678	6.42565	6.5232	8.51779	8.33046	5.66414	5.83532	8.11052	7.77364	4.26382	3.49976
EFNA5	Homo sapiens ephrin-A5 (EFNA5), mRNA [NM_001962]	NM_001962	0.790021	1.45335	7.96802	7.45477	1.69824	0.867605	6.43179	5.5195	1.52393	0.789219	3.68435	2.71524	26.6036	25.1397
LGR6	Homo sapiens leucine-rich repeat containing G protein-coupled receptor 6 (LGR6), transcript variant 1, mRNA [NM_001017403]	NM_001017403	0.782687	2.5822	8.83499	8.16706	0.918747	0.863597	7.95222	6.16489	0.765197	0.774268	5.10598	4.83812	131.004	39.4319
GNAZ	Homo sapiens guanine nucleotide binding protein (G protein), alpha z polypeptide (GNAZ), mRNA [NM_002073]	NM_002073	6.4653	7.52477	9.8265	9.5253	5.11965	4.78552	7.82654	6.42951	5.71028	5.92125	6.80758	7.09199	6.52909	3.12529
SCN8A	Homo sapiens sodium channel, voltage gated, type VIII, alpha subunit (SCN8A), transcript variant 1, mRNA [NM_014191]	NM_014191	1.92553	2.00563	4.63325	4.0391	3.4964	0.897497	5.26963	5.22979	2.32343	2.6887	2.29459	3.56526	3.41818	20.1443
TANK	Homo sapiens TRAF family member-associated NFKB activator (TANK), transcript variant 1, mRNA [NM_004180]	NM_004180	12.5584	12.552	12.2882	11.906	11.1548	11.3512	13.3445	13.0577	10.3384	10.5181	12.5759	12.1865	4.56223	3.2636
ATP2B4	Homo sapiens ATPase, Ca++ transporting, plasma membrane 4 (ATP2B4), transcript variant 1, mRNA [NM_001001396]	NM_001001396	11.6874	11.5081	13.3633	13.166	8.60254	8.09447	12.3686	12.1728	5.87881	6.27811	11.8743	11.5873	13.6052	16.8933
SNX10	Homo sapiens sorting nexin 10 (SNX10), transcript variant 2, mRNA [NM_013322]	NM_013322	7.87717	8.39476	9.19673	9.46757	7.56639	9.11905	11.0715	11.7147	9.24262	9.4991	9.87417	10.614	11.3537	6.0446
PLEKHG3	pleckstrin homology domain containing, family G (with RhoGef domain) member 3 [Source:HGNC Symbol;Acc:20364] [ENST00000247226]		0.791957	0.755648	3.82226	5.54371	0.916	0.869255	3.1247	2.91011	1.13707	2.47292	3.36171	3.16763	4.62259	4.11491
BZRAP1	Homo sapiens benzodiazapine receptor (peripheral) associated protein 1 (BZRAP1), transcript variant 1, mRNA [NM_004758]	NM_004758	7.49699	6.73227	10.0229	8.93409	6.34967	5.75039	8.84626	8.05089	5.28572	5.59933	6.53338	5.71194	5.64352	4.92631
ANXA4	Homo sapiens annexin A4 (ANXA4), mRNA [NM_001153]	NM_001153	6.99911	7.00472	9.44301	9.23152	6.86664	6.62619	9.83157	9.08183	8.88619	8.95248	10.3389	9.95647	7.80788	5.48557
ADAM8	Homo sapiens ADAM metallopeptidase domain 8 (ADAM8), transcript variant 1, mRNA [NM_001109]	NM_001109	12.0719	12.2462	14.9478	15.1162	10.8282	10.6284	14.1052	14.1469	11.4974	11.7489	14.3285	14.1216	9.69379	11.4599
INPP5D	Homo sapiens inositol polyphosphate-5-phosphatase, 145kDa (INPP5D), transcript variant 1, mRNA [NM_001017915]	NM_001017915	11.6631	11.2403	13.2836	12.9538	10.9326	10.3836	12.6805	12.102	11.6667	11.4558	11.91	11.6361	3.35874	3.2906
CSF2	Homo sapiens colony stimulating factor 2 (granulocyte-macrophage) (CSF2), mRNA [NM_000758]	NM_000758	0.937158	0.956043	1.08385	0.904065	9.64677	12.0985	12.8837	14.2754	9.36943	11.5797	13.3792	13.0243	9.42756	4.52203
GAS2L1	Homo sapiens growth arrest-specific 2 like 1 (GAS2L1), transcript variant 3, mRNA [NM_152237]	NM_152237	5.09068	4.52412	7.03018	6.63928	4.90263	2.93743	7.05525	6.23888	6.56351	6.12203	6.82783	7.68448	4.44635	9.85909
PLEKHG1	Homo sapiens pleckstrin homology domain containing, family G (with RhoGef domain) member 1 (PLEKHG1), mRNA [NM_001029884]	NM_001029884	3.66653	2.28628	4.46981	5.88695	2.17883	2.54181	5.48281	6.87517	4.13301	2.70827	7.0891	7.11403	9.87633	20.1591
LOC729603	Homo sapiens calcium binding protein P22 pseudogene (LOC729603), non-coding RNA [NR_003288]	NR_003288	3.99512	5.00108	5.21035	5.22882	5.2805	5.84223	7.36234	7.8981	4.63287	4.78662	6.51841	5.79266	4.23347	4.15794
CACNA2D2	Homo sapiens calcium channel, voltage-dependent, alpha 2/delta subunit 2 (CACNA2D2), transcript variant 1, mRNA [NM_001005505]	NM_001005505	5.98014	6.69956	7.63174	8.82488	4.95017	5.12944	7.40358	6.981	5.12847	4.7657	7.71521	6.88216	5.4771	3.60889
PCDHGA7	Homo sapiens protocadherin gamma subfamily A, 7 (PCDHGA7), transcript variant 2, mRNA [NM_032087]	NM_032087	6.4632	6.13033	10.1532	9.81922	6.73733	6.81067	10.2474	10.7465	6.47174	6.8925	10.9845	10.6446	11.393	15.3035
SYT11	Homo sapiens synaptotagmin XI (SYT11), mRNA [NM_152280]	NM_152280	6.18709	6.50289	8.56994	8.03431	4.98978	6.09098	8.23875	7.71411	6.14687	6.75974	8.31401	8.19895	9.50687	3.08042
IL18R1	Homo sapiens interleukin 18 receptor 1 (IL18R1), mRNA [NM_003855]	NM_003855	7.03425	6.24824	8.02313	7.61408	7.38222	7.25973	9.27006	8.91314	7.99018	8.00048	7.89284	7.25936	3.70081	3.14575
CDH1	Homo sapiens cadherin 1, type 1, E-cadherin (epithelial) (CDH1), mRNA [NM_004360]	NM_004360	2.00301	2.58932	4.93745	7.02251	0.732381	0.892076	5.2189	6.77799	0.875487	1.7292	3.47967	4.84758	22.4169	59.1341
ARID3A	Homo sapiens AT rich interactive domain 3A (BRIGHT-like) (ARID3A), mRNA [NM_005224]	NM_005224	7.49507	7.46334	9.11566	8.47551	5.52312	4.61709	7.69476	7.29388	7.16226	7.42439	8.53255	8.77288	4.50534	6.39432
GNAL	Homo sapiens guanine nucleotide binding protein (G protein), alpha activating activity polypeptide, olfactory type (GNAL), transcript variant 2, mRNA [NM_002071]	NM_002071	1.97643	1.3583	5.11818	3.33772	0.887772	0.81884	5.42432	3.20902	3.1151	0.717346	4.85589	3.57497	23.208	5.24223
GPR19	Homo sapiens G protein-coupled receptor 19 (GPR19), mRNA [NM_006143]	NM_006143	5.31266	5.443	7.19999	6.82163	3.77937	3.6958	7.91697	6.61079	6.84249	7.15646	5.61662	6.76891	17.6012	7.54225
RASSF4	Homo sapiens Ras association (RalGDS/AF-6) domain family member 4 (RASSF4), mRNA [NM_032023]	NM_032023	2.61656	3.05905	5.65404	6.09763	2.95776	0.88233	5.64496	6.02672	2.09201	2.28583	5.9467	5.32564	6.44062	35.3685
LPAR5	Homo sapiens lysophosphatidic acid receptor 5 (LPAR5), transcript variant 1, mRNA [NM_020400]	NM_020400	4.45971	6.06841	8.51004	8.76572	4.24675	4.71027	6.78914	6.91402	6.5964	7.02915	7.62242	7.70971	5.82554	4.60675
LEPROT	Homo sapiens leptin receptor overlapping transcript (LEPROT), transcript variant 1, mRNA [NM_017526]	NM_017526	11.1178	11.4529	11.8713	12.1525	10.3689	10.163	12.1405	11.8952	10.7684	10.8793	12.1072	11.8777	3.41437	3.3222
LRP12	Homo sapiens low density lipoprotein receptor-related protein 12 (LRP12), transcript variant 1, mRNA [NM_013437]	NM_013437	3.98683	2.65975	7.40602	7.02536	3.34058	2.60992	6.66926	6.72774	3.49834	0.707076	6.00358	6.57544	10.0469	17.3615
KCNA3	Homo sapiens potassium voltage-gated channel, shaker-related subfamily, member 3 (KCNA3), mRNA [NM_002232]	NM_002232	7.78048	7.71948	8.64382	8.58959	7.96972	7.61408	10.0781	9.50018	6.10235	6.03136	8.34815	8.76914	4.31198	3.69634
NBEAL2	neurobeachin-like 2 [Source:HGNC Symbol;Acc:31928] [ENST00000296147]		2.3891	3.74663	5.39986	3.85463	1.21283	0.810635	4.33904	2.95514	2.68357	2.09407	2.68559	2.93487	8.73135	4.4214
GPR114	Homo sapiens G protein-coupled receptor 114 (GPR114), mRNA [NM_153837]	NM_153837	8.0238	8.07159	12.8166	12.378	6.4632	6.03878	11.9239	10.7528	8.22813	7.9254	14.1068	14.0268	44.0383	26.2465
PHTF1	Homo sapiens putative homeodomain transcription factor 1 (PHTF1), mRNA [NM_006608]	NM_006608	6.6033	6.26499	8.24213	7.64414	5.85705	5.70592	8.04423	7.35564	7.77749	7.60863	8.23285	8.17945	4.55414	3.13773
NPTX2	Homo sapiens neuronal pentraxin II (NPTX2), mRNA [NM_002523]	NM_002523	2.72988	2.44483	0.925693	4.73506	3.03894	4.63762	4.92359	7.39001	3.39407	3.63554	3.74414	4.9359	3.69264	6.73832
ATP9A	Homo sapiens ATPase, class II, type 9A (ATP9A), mRNA [NM_006045]	NM_006045	4.06878	2.51542	9.67298	8.58723	3.91762	3.97973	10.0286	8.23656	2.21696	4.09091	9.86693	7.90739	69.1176	19.1176
PBX1	pre-B-cell leukemia homeobox 1 [Source:HGNC Symbol;Acc:8632] [ENST00000474046]		1.80797	2.3223	1.95407	1.15514	2.29273	0.857152	3.91058	3.18052	0.748908	4.0685	3.092	3.22183	3.06917	5.00501
SLC27A3	Homo sapiens solute carrier family 27 (fatty acid transporter), member 3 (SLC27A3), mRNA [NM_024330]	NM_024330	6.27328	6.2034	8.56553	8.92422	5.50817	5.39255	7.9844	7.47117	6.97975	7.29112	8.22449	7.59157	5.5644	4.22403
LOC100505869	PREDICTED: Homo sapiens hypothetical LOC100505869 (LOC100505869), partial miscRNA [XR_110454]	XR_110454	0.876367	0.863161	2.3568	2.54938	1.01005	0.904232	3.41144	2.90616	0.905678	0.777419	2.17921	0.855348	5.28312	4.00534
ZBTB38	Homo sapiens zinc finger and BTB domain containing 38 (ZBTB38), mRNA [NM_001080412]	NM_001080412	8.9343	9.33186	11.7541	11.5139	8.11212	7.47722	11.4335	10.8044	7.63454	7.79172	11.3352	11.0369	9.99599	10.0365
LAIR1	Homo sapiens leukocyte-associated immunoglobulin-like receptor 1 (LAIR1), transcript variant b, mRNA [NM_021706]	NM_021706	3.55169	4.8658	6.12173	7.86531	3.49609	3.87728	6.32746	6.82806	4.41858	5.49814	8.55014	7.84109	7.11746	7.7317
FAM46C	Homo sapiens family with sequence similarity 46, member C (FAM46C), mRNA [NM_017709]	NM_017709	2.57323	1.43082	5.04737	4.03752	1.98098	1.85489	4.82591	4.11828	2.21765	0.725132	4.18018	4.3759	7.18467	4.80121
FBXO30	Homo sapiens F-box protein 30 (FBXO30), mRNA [NM_032145]	NM_032145	9.43533	9.23961	10.6728	10.0618	9.91827	9.95579	12.0243	12.0236	9.00834	8.69188	10.9326	10.39	4.30492	4.19249
LOC100287759	PREDICTED: Homo sapiens hypothetical LOC100287759 (LOC100287759), partial miscRNA [XR_110885]	XR_110885	6.6192	6.64302	8.214	8.88304	6.43341	5.45363	9.53271	9.24712	7.04554	6.4445	9.31739	8.59761	8.57004	13.866
DUSP19	Homo sapiens dual specificity phosphatase 19 (DUSP19), transcript variant 1, mRNA [NM_080876]	NM_080876	4.60696	4.22795	5.7279	5.96108	4.27182	3.01821	6.03594	5.4908	6.35847	5.91368	6.26677	5.94604	3.39668	5.5504
LOC100129034	Homo sapiens hypothetical LOC100129034 (LOC100129034), non-coding RNA [NR_027406]	NR_027406	0.861273	2.0678	5.21588	5.27194	2.84839	1.88503	5.58314	5.65948	4.1746	4.0882	4.74523	5.79019	6.65645	13.6843
NRM	Homo sapiens nurim (nuclear envelope membrane protein) (NRM), mRNA [NM_007243]	NM_007243	6.45088	5.46042	7.84314	7.56877	5.72071	5.20661	7.94874	7.22556	8.20048	8.70977	8.54384	8.43737	4.68493	4.0529
CRIP1	Homo sapiens cysteine-rich protein 1 (intestinal) (CRIP1), mRNA [NM_001311]	NM_001311	11.8148	13.0042	14.9893	15.0596	10.6088	11.6403	13.6834	13.5614	9.07154	9.83534	12.3304	12.5614	8.42457	3.78735
ASB2	Homo sapiens ankyrin repeat and SOCS box containing 2 (ASB2), transcript variant 2, mRNA [NM_016150]	NM_016150	5.69315	5.47062	8.37029	9.27291	4.42922	6.13349	7.15067	8.84703	9.92919	10.7658	10.9049	11.3042	6.59536	6.55933
CDCA7	Homo sapiens cell division cycle associated 7 (CDCA7), transcript variant 1, mRNA [NM_031942]	NM_031942	0.73076	0.706417	1.80419	4.66279	0.868227	0.787356	4.63588	5.05837	8.80344	8.8567	4.43728	6.12764	13.62	19.3066
PYHIN1	Homo sapiens pyrin and HIN domain family, member 1 (PYHIN1), transcript variant b2, mRNA [NM_198930]	NM_198930	4.41678	4.88158	9.67817	8.84398	4.61741	5.30533	9.45633	9.17282	3.67516	3.79236	7.88123	7.00953	28.6194	14.5959
FCHO2	Homo sapiens FCH domain only 2 (FCHO2), transcript variant 1, mRNA [NM_138782]	NM_138782	3.8237	3.5323	6.10961	5.86426	2.48064	3.36476	6.10916	5.54215	1.61995	0.931403	5.73289	5.34725	12.3678	4.52335
HECTD2	Homo sapiens HECT domain containing 2 (HECTD2), transcript variant 1, mRNA [NM_182765]	NM_182765	5.85037	5.02967	7.32573	6.9199	6.65654	6.20958	8.4075	8.4419	5.78087	5.59107	7.84314	7.49997	3.36584	4.69889
SERP2	Homo sapiens stress-associated endoplasmic reticulum protein family member 2 (SERP2), mRNA [NM_001010897]	NM_001010897	3.14209	2.96663	5.93333	5.4093	3.17404	3.03441	5.80289	4.75252	8.30909	7.81767	7.43822	6.91622	6.18534	3.29004
PLCD1	Homo sapiens phospholipase C, delta 1 (PLCD1), transcript variant 2, mRNA [NM_006225]	NM_006225	8.31185	9.04895	10.7322	10.8552	8.53221	7.88892	11.0693	9.80883	6.81638	7.12614	8.47901	7.98724	5.80397	3.784
MYO1G	Homo sapiens myosin IG (MYO1G), mRNA [NM_033054]	NM_033054	6.53997	7.81285	8.78764	10.3244	6.19074	7.51991	9.8488	10.7413	10.2884	11.3637	12.5251	13.0323	12.6236	9.32669
LOC643783	PREDICTED: Homo sapiens hypothetical LOC643783, transcript variant 2 (LOC643783), partial miscRNA [XR_110056]	XR_110056	0.88045	3.32482	4.7729	4.82569	0.970529	3.2702	5.83897	5.45308	3.11422	4.28539	6.35941	5.81176	29.211	4.54061
TLR3	Homo sapiens toll-like receptor 3 (TLR3), mRNA [NM_003265]	NM_003265	4.75975	4.85316	8.14902	7.66577	3.93712	2.94217	8.24743	7.1768	4.06426	0.780707	4.06237	2.29883	19.8397	18.8256
EID1	Homo sapiens EP300 interacting inhibitor of differentiation 1 (EID1), mRNA [NM_014335]	NM_014335	12.063	12.3735	13.0397	13.1313	11.4501	11.1071	13.0625	12.7365	12.199	11.9518	13.15	13.2278	3.05757	3.09398
ANXA5	Homo sapiens annexin A5 (ANXA5), mRNA [NM_001154]	NM_001154	7.18258	9.72983	11.7247	12.4114	6.59965	9.05833	11.3428	11.406	8.3589	10.5691	10.9671	11.6448	26.7807	5.08985
C1orf21	Homo sapiens chromosome 1 open reading frame 21 (C1orf21), mRNA [NM_030806]	NM_030806	4.75357	4.45408	10.9608	9.59366	2.517	1.90133	9.1625	7.90055	0.791845	0.900187	6.56471	5.24544	100.114	63.9657
TNIP3	Homo sapiens TNFAIP3 interacting protein 3 (TNIP3), transcript variant 1, mRNA [NM_024873]	NM_024873	0.691098	3.23467	6.62519	6.64027	3.8144	5.00671	11.2276	11.3688	4.61634	6.54675	9.71637	11.1567	170.448	82.2579
RNF19A	Homo sapiens ring finger protein 19A (RNF19A), transcript variant 1, mRNA [NM_183419]	NM_183419	9.25301	9.2511	11.2475	10.9751	10.3344	10.4075	12.9047	13.267	9.51662	9.93233	12.2942	12.4232	5.93909	7.25755
CDKN1A	Homo sapiens cyclin-dependent kinase inhibitor 1A (p21, Cip1) (CDKN1A), transcript variant 1, mRNA [NM_000389]	NM_000389	6.91958	5.9523	9.27006	7.5486	7.82437	9.07568	10.1134	10.8502	7.02794	7.73826	8.95874	9.5636	4.88715	3.4213
SLC2A8	Homo sapiens solute carrier family 2 (facilitated glucose transporter), member 8 (SLC2A8), mRNA [NM_014580]	NM_014580	3.49796	3.95376	9.90209	9.20999	2.35991	4.63131	9.85889	9.61211	4.77437	5.5415	10.3438	9.76874	180.892	31.5768
AK1	Homo sapiens adenylate kinase 1 (AK1), mRNA [NM_000476]	NM_000476	7.75544	10.0022	9.76127	11.5418	6.82753	9.07511	9.28169	10.7999	7.03612	7.90014	8.39363	8.49516	5.47996	3.30538
KLRF1	Homo sapiens killer cell lectin-like receptor subfamily F, member 1 (KLRF1), mRNA [NM_016523]	NM_016523	3.73878	3.22477	8.48581	6.22555	4.58999	1.55477	9.48264	6.74316	2.63842	0.689084	5.78775	3.55182	29.7054	36.4638
OR51A7	Homo sapiens olfactory receptor, family 51, subfamily A, member 7 (OR51A7), mRNA [NM_001004749]	NM_001004749	2.297	0.738664	0.632317	2.71993	0.917952	0.840463	3.17122	4.38929	2.55253	3.56045	4.59838	2.98773	4.76762	11.7031
LOC541471	Homo sapiens hypothetical LOC541471 (LOC541471), transcript variant 2, non-coding RNA [NR_024373]	NR_024373	9.3441	7.35486	11.527	10.9659	10.9256	11.7691	12.8509	13.3889	9.9815	10.6041	12.9766	12.6715	3.79807	3.07317
C9orf167	Homo sapiens chromosome 9 open reading frame 167 (C9orf167), mRNA [NM_017723]	NM_017723	6.27606	5.99714	8.93568	7.74855	5.95745	5.90132	9.0204	7.48781	8.03094	8.13987	10.2678	9.62361	8.35682	3.00318
HOXB6	Homo sapiens homeobox B6 (HOXB6), mRNA [NM_018952]	NM_018952	2.23534	3.63047	5.17696	6.44191	3.17981	5.24625	7.30078	9.12022	3.67789	4.62469	8.87607	9.32664	17.3995	14.6617
SPN	Homo sapiens sialophorin (SPN), transcript variant 1, mRNA [NM_001030288]	NM_001030288	8.88485	9.19429	11.5894	11.6999	9.14117	10.0507	11.2287	11.6625	9.87521	10.1342	11.1044	10.4528	4.25032	3.05635
APOBEC3G	Homo sapiens apolipoprotein B mRNA editing enzyme, catalytic polypeptide-like 3G (APOBEC3G), mRNA [NM_021822]	NM_021822	9.22763	9.95759	14.0508	14.2108	10.4153	11.5431	13.7885	13.4086	9.50969	10.2698	11.5988	11.1023	10.3621	3.64393
SGCD	Homo sapiens sarcoglycan, delta (35kDa dystrophin-associated glycoprotein) (SGCD), transcript variant 1, mRNA [NM_000337]	NM_000337	1.84592	0.758077	7.36777	5.12806	0.887212	0.825706	5.76196	5.59334	0.834681	2.18794	6.06783	2.50338	29.339	27.2397
TMEM171	Homo sapiens transmembrane protein 171 (TMEM171), transcript variant 1, mRNA [NM_173490]	NM_173490	4.54846	4.92176	5.0445	5.52194	3.49885	3.38141	6.14767	7.02692	3.71415	3.86584	5.56248	5.17386	6.27156	12.5143
DKK3	Homo sapiens dickkopf homolog 3 (Xenopus laevis) (DKK3), transcript variant 1, mRNA [NM_015881]	NM_015881	2.54965	4.32813	8.44847	7.35085	4.85316	2.84839	7.08603	5.85883	2.38194	0.647974	1.2374	0.735898	4.70069	8.0581
NFATC2	nuclear factor of activated T-cells, cytoplasmic, calcineurin-dependent 2 [Source:HGNC Symbol;Acc:7776] [ENST00000371564]		8.57027	8.17945	10.733	10.4368	7.83853	7.46949	9.44301	9.72195	8.92346	8.64855	9.03613	8.94277	3.04086	4.76494
GNGT2	Homo sapiens guanine nucleotide binding protein (G protein), gamma transducing activity polypeptide 2 (GNGT2), transcript variant 1, mRNA [NM_031498]	NM_031498	4.24932	4.84609	7.2393	6.98202	4.07441	4.33792	6.88858	6.78141	8.14275	8.72668	8.57604	8.69453	7.03316	5.43957
CCDC112	Homo sapiens coiled-coil domain containing 112 (CCDC112), transcript variant 1, mRNA [NM_001040440]	NM_001040440	4.02974	3.53794	5.45055	5.06431	3.67012	2.08939	5.46182	4.11679	3.06726	2.38109	2.67655	3.20607	3.46223	4.07668
FAM40B	Homo sapiens family with sequence similarity 40, member B (FAM40B), transcript variant 1, mRNA [NM_020704]	NM_020704	5.02271	1.22952	3.65027	3.21719	1.01708	2.58462	5.31429	4.88395	5.85395	6.09978	5.15637	8.39028	19.6603	4.92231
CPT1A	Homo sapiens carnitine palmitoyltransferase 1A (liver) (CPT1A), nuclear gene encoding mitochondrial protein, transcript variant 1, mRNA [NM_001876]	NM_001876	4.32787	5.8861	7.39553	7.43634	3.57638	4.31542	6.74534	6.62171	4.4741	4.69646	5.9981	6.39333	8.99399	4.94611
TSPAN2	Homo sapiens tetraspanin 2 (TSPAN2), mRNA [NM_005725]	NM_005725	6.21428	8.6549	8.39263	9.55362	4.44122	4.55779	6.95233	7.10843	0.675808	1.53404	5.20558	5.55059	5.70059	5.85896
APAF1	Homo sapiens apoptotic peptidase activating factor 1 (APAF1), transcript variant 3, mRNA [NM_181861]	NM_181861	4.65752	3.29906	5.43361	5.19913	3.16526	1.91525	5.50373	5.35841	4.08663	4.19083	4.77493	4.92228	5.05767	10.8766
RYR1	Homo sapiens ryanodine receptor 1 (skeletal) (RYR1), transcript variant 1, mRNA [NM_000540]	NM_000540	2.42072	2.79611	5.09498	5.8475	0.805842	1.8448	4.11798	4.89753	0.850901	0.907267	4.25796	4.72423	9.93234	8.2978
SLC4A10	Homo sapiens solute carrier family 4, sodium bicarbonate transporter, member 10 (SLC4A10), transcript variant 2, mRNA [NM_022058]	NM_022058	2.18116	2.71414	7.0846	6.51927	2.6216	1.09435	8.70454	7.87164	2.08011	3.95058	8.73261	7.91721	67.7871	109.69
SLFN11	Homo sapiens schlafen family member 11 (SLFN11), transcript variant 5, mRNA [NM_152270]	NM_152270	8.48329	9.09835	11.8619	11.7733	10.2749	10.4506	12.3261	12.1652	10.5566	10.9386	11.4613	11.4068	4.14465	3.28221
FANCI	Homo sapiens Fanconi anemia, complementation group I (FANCI), transcript variant 2, mRNA [NM_018193]	NM_018193	5.78406	6.14199	6.71469	6.42836	4.96311	3.93712	6.63879	5.85063	8.26437	8.28731	6.61334	6.77146	3.19469	3.76727
ME1	Homo sapiens malic enzyme 1, NADP(+)-dependent, cytosolic (ME1), mRNA [NM_002395]	NM_002395	2.01552	0.9339	5.66469	5.35126	1.89774	2.74156	6.49683	6.56426	0.811224	2.20871	5.54674	5.91368	24.2362	14.1497
CRTAP	Homo sapiens cartilage associated protein (CRTAP), mRNA [NM_006371]	NM_006371	3.36821	3.79571	4.69302	4.83786	0.798518	0.706732	3.97813	3.39719	3.28261	2.48936	2.92113	2.47873	9.06065	6.45517
TIAM2	Homo sapiens T-cell lymphoma invasion and metastasis 2 (TIAM2), transcript variant 1, mRNA [NM_012454]	NM_012454	6.06309	6.06864	8.19331	7.51245	7.72355	8.46286	11.0425	11.0545	6.96534	7.56639	11.4402	10.3498	9.97927	6.02796
GZMB	Homo sapiens granzyme B (granzyme 2, cytotoxic T-lymphocyte-associated serine esterase 1) (GZMB), mRNA [NM_004131]	NM_004131	7.09513	7.99614	15.4454	15.0763	11.8314	13.8176	17.4429	17.3911	14.2517	16.0093	17.2722	17.2722	48.8913	11.905
FEZ1	Homo sapiens fasciculation and elongation protein zeta 1 (zygin I) (FEZ1), transcript variant 1, mRNA [NM_005103]	NM_005103	0.669297	1.02882	6.33312	4.41309	4.9264	4.66032	8.25733	6.80523	3.31982	3.94706	6.37603	4.64836	10.0626	4.42265
ANKRD28	Homo sapiens ankyrin repeat domain 28 (ANKRD28), transcript variant 1, mRNA [NM_015199]	NM_015199	5.46974	6.25002	6.63141	6.31132	5.26178	5.42225	7.14662	7.60937	5.10332	4.88538	6.10916	6.28328	3.6931	4.55396
ANXA2P1	Homo sapiens annexin A2 pseudogene 1 (ANXA2P1), non-coding RNA [NR_001562]	NR_001562	5.8475	6.82194	9.13139	9.98981	6.22047	7.79084	10.0635	10.4099	6.60122	7.92407	10.0363	10.383	14.3505	6.14351
CAB39L	Homo sapiens calcium binding protein 39-like (CAB39L), transcript variant 1, mRNA [NM_030925]	NM_030925	6.46218	5.62456	7.11055	6.7749	5.78817	5.33574	7.54963	7.07378	6.72774	6.23237	7.77028	7.82786	3.39043	3.33581
FGFBP2	Homo sapiens fibroblast growth factor binding protein 2 (FGFBP2), mRNA [NM_031950]	NM_031950	7.64574	8.59952	13.0369	13.7618	7.06879	6.88441	11.8027	12.0093	6.78544	6.54216	10.9925	11.4558	26.6093	34.8941
KIR2DS1	Homo sapiens killer cell immunoglobulin-like receptor, two domains, short cytoplasmic tail, 1 (KIR2DS1), mRNA [NM_014512]	NM_014512	3.85059	2.48968	5.42083	6.13384	3.35929	3.06726	5.93077	6.68362	2.80187	2.07908	6.57022	6.14828	5.94419	12.2641
FOXD1	Homo sapiens forkhead box D1 (FOXD1), mRNA [NM_004472]	NM_004472	0.680763	1.07224	6.28616	6.67046	2.58649	3.85515	5.99644	6.1043	3.37083	3.49609	6.63209	7.14109	10.6292	4.75404
KLF8	Homo sapiens Kruppel-like factor 8 (KLF8), transcript variant 1, mRNA [NM_007250]	NM_007250	2.64829	1.56375	3.69226	1.53956	2.76727	0.808739	4.47644	3.11643	4.7809	4.11752	5.95065	5.61456	3.26973	4.95092
ANK1	Homo sapiens ankyrin 1, erythrocytic (ANK1), transcript variant 3, mRNA [NM_000037]	NM_000037	3.12659	3.09862	5.05522	6.14898	2.67298	3.03011	5.443	6.99703	3.33534	3.80319	7.07234	7.85318	6.82116	15.6372
FZD4	Homo sapiens frizzled family receptor 4 (FZD4), mRNA [NM_012193]	NM_012193	2.25797	1.24526	4.96203	4.41983	0.783822	0.689084	3.42609	2.5673	0.69038	0.717294	2.20841	2.6323	6.24314	3.67619
HIP1	Homo sapiens huntingtin interacting protein 1 (HIP1), mRNA [NM_005338]	NM_005338	1.84563	3.87794	5.34898	5.20303	0.867605	0.813883	5.25856	4.47311	1.91826	3.46374	7.10477	6.7797	20.9802	12.6339
SCD5	Homo sapiens stearoyl-CoA desaturase 5 (SCD5), transcript variant 1, mRNA [NM_001037582]	NM_001037582	1.89641	3.14634	6.66342	7.39043	0.789271	0.705925	6.38962	6.40789	4.65752	5.89335	6.31865	7.2324	48.5148	52.0548
SH3BP5	Homo sapiens SH3-domain binding protein 5 (BTK-associated) (SH3BP5), transcript variant 1, mRNA [NM_004844]	NM_004844	4.97351	7.41957	9.75956	9.83366	5.47821	7.13351	8.3295	8.80662	4.90073	5.81875	7.66606	8.2163	7.21647	3.18902
DPYSL2	Homo sapiens dihydropyrimidinase-like 2 (DPYSL2), transcript variant 2, mRNA [NM_001386]	NM_001386	6.72234	6.24395	9.29823	9.59635	6.63821	4.76904	8.93374	7.73933	6.65309	5.76569	8.09848	7.96802	4.90933	7.83691
KIAA1841	Homo sapiens KIAA1841 (KIAA1841), transcript variant 1, mRNA [NM_001129993]	NM_001129993	2.37225	1.06722	4.54501	5.11188	0.876531	0.833249	4.34245	3.55859	1.12306	0.708891	2.06933	1.78069	11.0496	6.61316
VCAM1	Homo sapiens vascular cell adhesion molecule 1 (VCAM1), transcript variant 1, mRNA [NM_001078]	NM_001078	2.03267	0.716151	3.09551	3.40442	0.838378	2.45054	5.26686	6.42654	0.795737	0.685145	6.44229	4.37994	21.533	15.736
LOC100505956	PREDICTED: Homo sapiens hypothetical LOC100505956 (LOC100505956), partial miscRNA [XR_110884]	XR_110884	4.96352	4.67644	7.57225	7.16594	3.64956	2.44698	6.66738	6.01426	4.93306	4.13092	6.62069	6.24462	8.09942	11.8538
PTPN4	protein tyrosine phosphatase, non-receptor type 4 (megakaryocyte) [Source:HGNC Symbol;Acc:9656] [ENST00000263708]		6.61406	6.96335	7.84621	7.98317	6.27606	5.96482	8.46342	7.84868	4.55832	4.50685	6.48985	5.70497	4.5547	3.69062
PIP4K2A	Homo sapiens phosphatidylinositol-5-phosphate 4-kinase, type II, alpha (PIP4K2A), mRNA [NM_005028]	NM_005028	11.722	11.1893	12.3502	11.9755	10.5975	10.8465	12.8038	12.5421	10.3271	10.4399	11.8174	11.482	4.61483	3.23901
PIGZ	Homo sapiens phosphatidylinositol glycan anchor biosynthesis, class Z (PIGZ), mRNA [NM_025163]	NM_025163	2.0784	2.91764	5.484	5.24166	2.17124	2.50479	5.26339	4.24592	4.25858	3.32713	5.87318	4.64304	8.52763	3.34297
SAMD3	Homo sapiens sterile alpha motif domain containing 3 (SAMD3), transcript variant 2, mRNA [NM_152552]	NM_152552	6.39944	6.23558	10.0144	9.23995	6.09126	6.17417	10.2566	9.86996	4.04305	3.98421	7.87626	6.40173	17.9429	12.9581
GPR56	Homo sapiens G protein-coupled receptor 56 (GPR56), transcript variant 3, mRNA [NM_201525]	NM_201525	6.74981	7.13175	14.3867	14.319	6.28406	6.53102	13.2959	13.1996	8.72434	8.87522	15.2713	14.8158	129.056	101.731
RORB	Homo sapiens mRNA; cDNA DKFZp686J0395 (from clone DKFZp686J0395). [BX647070]		3.36997	1.86607	7.51409	6.45543	0.854718	0.807859	6.51235	4.01353	0.811103	0.855684	4.94448	2.54817	50.4797	9.22576
SPIN4	Homo sapiens spindlin family, member 4 (SPIN4), mRNA [NM_001012968]	NM_001012968	4.1142	4.13092	6.56685	6.01269	4.05724	3.5038	5.97238	5.12806	5.68425	6.14471	5.94212	6.1143	3.77153	3.08283
C1RL	Homo sapiens complement component 1, r subcomponent-like (C1RL), mRNA [NM_016546]	NM_016546	4.12693	4.79379	5.37903	5.39868	4.03053	3.03225	6.08198	5.04514	5.51366	4.99613	5.63715	5.47857	4.14524	4.0359
TWSG1	Homo sapiens twisted gastrulation homolog 1 (Drosophila) (TWSG1), mRNA [NM_020648]	NM_020648	5.19635	4.28951	5.09341	4.40186	3.65818	3.59899	5.75407	5.1845	4.11934	4.14099	6.40721	7.18907	4.27488	3.00114
EPDR1	Homo sapiens ependymin related protein 1 (zebrafish) (EPDR1), transcript variant 1, mRNA [NM_017549]	NM_017549	4.03131	2.42161	6.47458	6.76193	4.53566	3.11422	7.46304	6.72265	7.33994	5.69962	8.06572	8.1433	7.60728	12.1968
TRIM7	Homo sapiens tripartite motif containing 7 (TRIM7), transcript variant 6, mRNA [NM_033342]	NM_033342	4.3632	4.41074	6.0119	5.32165	2.67909	0.948129	6.29749	4.74317	6.71256	6.11572	9.66881	8.92133	12.2813	13.881
JAZF1	Homo sapiens JAZF zinc finger 1 (JAZF1), mRNA [NM_175061]	NM_175061	7.06325	4.31618	9.47901	8.37702	7.91105	7.1473	9.87993	9.20682	7.94388	7.99743	9.06494	8.58723	3.91465	4.16848
SLC13A3	Homo sapiens solute carrier family 13 (sodium-dependent dicarboxylate transporter), member 3 (SLC13A3), transcript variant 2, mRNA [NM_001011554]	NM_001011554	4.85553	4.83106	4.62682	4.20693	2.61656	0.854158	4.63699	3.05668	1.85634	2.00656	3.8566	3.88193	4.05706	4.60284
PRSS23	Homo sapiens protease, serine, 23 (PRSS23), mRNA [NM_007173]	NM_007173	0.638622	2.66936	8.63038	9.59679	0.753913	0.66078	10.3953	9.88136	4.15618	4.24118	8.4104	7.97496	798.632	596.585
LRFN2	Homo sapiens leucine rich repeat and fibronectin type III domain containing 2 (LRFN2), mRNA [NM_020737]	NM_020737	2.36088	3.16232	9.86628	7.27999	1.10565	1.7325	10.5102	7.45047	0.813765	0.702048	6.82889	3.40988	677.723	52.6358
GPR141	Homo sapiens G protein-coupled receptor 141 (GPR141), mRNA [NM_181791]	NM_181791	3.19175	0.610443	4.35033	4.6968	0.751696	0.659386	6.25849	5.94183	2.87923	0.626658	4.80391	3.41788	45.4684	38.9202
MS4A1	Homo sapiens membrane-spanning 4-domains, subfamily A, member 1 (MS4A1), transcript variant 1, mRNA [NM_152866]	NM_152866	0.646907	0.679914	5.308	4.57945	0.755181	0.665984	4.37843	3.31358	0.687539	0.85799	1.04137	2.14234	12.3227	6.26621
IL18RAP	Homo sapiens interleukin 18 receptor accessory protein (IL18RAP), mRNA [NM_003853]	NM_003853	8.26626	8.67606	10.8623	11.4964	9.4985	9.90734	12.9026	13.0441	7.78378	8.55589	11.5873	10.6625	10.586	8.7953
KIAA1683	Homo sapiens KIAA1683 (KIAA1683), transcript variant 2, mRNA [NM_025249]	NM_025249	8.63382	8.9343	9.86728	9.50413	6.16262	6.46003	9.09008	8.14552	4.70003	5.08061	8.33402	6.62474	7.60768	3.2165
STXBP6	Homo sapiens syntaxin binding protein 6 (amisyn) (STXBP6), mRNA [NM_014178]	NM_014178	0.639883	1.71675	6.51841	6.02262	0.752697	1.70676	6.45613	5.76653	1.01587	2.00203	7.0564	6.18431	52.108	16.6768
S100A4	Homo sapiens S100 calcium binding protein A4 (S100A4), transcript variant 1, mRNA [NM_002961]	NM_002961	10.1765	11.2511	13.5679	14.1938	9.05269	9.25469	12.947	12.6335	10.1191	10.4808	12.9725	12.9528	14.8699	10.4021
ELOVL6	ELOVL family member 6, elongation of long chain fatty acids (FEN1/Elo2, SUR4/Elo3-like, yeast) [Source:HGNC Symbol;Acc:15829] [ENST00000394607]		0.626793	0.603748	3.5842	4.15741	1.45974	1.00291	4.79829	4.91532	5.17491	5.29793	5.07185	4.79731	10.1159	15.0575
SETBP1	Homo sapiens SET binding protein 1 (SETBP1), transcript variant 1, mRNA [NM_015559]	NM_015559	5.22372	5.51575	10.6467	9.71234	3.17216	3.5202	10.8493	10.4117	5.18122	6.42908	12.2751	12.2237	204.673	118.731
TSHZ3	Homo sapiens teashirt zinc finger homeobox 3 (TSHZ3), mRNA [NM_020856]	NM_020856	0.784187	1.27006	7.612	7.74428	4.97122	4.77982	6.92817	7.53577	0.808866	0.697429	6.1827	6.60505	3.88238	6.75495
ZBTB8A	Homo sapiens zinc finger and BTB domain containing 8A (ZBTB8A), mRNA [NM_001040441]	NM_001040441	0.637271	0.613061	5.09847	4.96003	0.748578	0.657929	4.93348	3.94346	3.47404	2.92004	5.29709	4.88453	18.1879	9.75085
PDZK1	Homo sapiens PDZ domain containing 1 (PDZK1), transcript variant 1, mRNA [NM_002614]	NM_002614	2.98431	0.866553	5.53179	3.10369	2.11066	0.648745	3.80728	4.05498	3.18322	3.19627	3.42698	2.99118	3.24141	10.6018
LATS2	Homo sapiens LATS, large tumor suppressor, homolog 2 (Drosophila) (LATS2), mRNA [NM_014572]	NM_014572	6.49962	6.90468	9.38867	9.45986	5.7242	6.06117	9.39144	9.59366	4.50369	5.87318	9.46321	9.91728	12.7043	11.5714
SLC9A9	Homo sapiens solute carrier family 9 (sodium/hydrogen exchanger), member 9 (SLC9A9), mRNA [NM_173653]	NM_173653	7.05889	6.8381	8.81378	8.12135	4.41167	3.87655	6.96216	6.19973	3.08424	0.625507	6.48812	4.75909	5.85832	5.00434
SLCO4C1	Homo sapiens solute carrier organic anion transporter family, member 4C1 (SLCO4C1), mRNA [NM_180991]	NM_180991	1.80386	0.704966	6.493	7.43121	2.42161	0.765593	6.23332	6.38279	5.5397	0.674237	6.64053	5.82594	14.0424	49.0845
BCL3	Homo sapiens B-cell CLL/lymphoma 3 (BCL3), mRNA [NM_005178]	NM_005178	14.1552	13.2657	14.9291	14.1198	11.5139	11.6966	14.3952	13.8423	11.1337	11.2103	13.0833	13.501	7.36828	4.42511
HPGD	Homo sapiens hydroxyprostaglandin dehydrogenase 15-(NAD) (HPGD), transcript variant 1, mRNA [NM_000860]	NM_000860	6.53472	6.09978	7.13009	7.28068	5.89494	4.43728	8.42105	8.00942	6.05084	5.77712	7.47818	7.35766	5.76017	11.8938
HIST2H2AA4	Homo sapiens histone cluster 2, H2aa4 (HIST2H2AA4), mRNA [NM_001040874]	NM_001040874	12.6726	12.6448	12.8558	12.8927	12.5916	12.4147	14.5347	14.2492	10.6393	10.1158	12.529	11.7941	3.84515	3.56638
WEE1	Homo sapiens WEE1 homolog (S. pombe) (WEE1), transcript variant 1, mRNA [NM_003390]	NM_003390	2.08281	3.26834	6.82967	6.30822	0.861444	3.07586	6.14313	5.83145	8.20502	8.2928	6.88105	7.13708	38.8996	6.75326
IQGAP1	Homo sapiens IQ motif containing GTPase activating protein 1 (IQGAP1), mRNA [NM_003870]	NM_003870	11.0655	10.7697	11.9333	11.6309	10.0943	9.70622	12.2757	11.8454	10.6472	10.7601	11.9222	11.8159	4.53619	4.405
MLC1	Homo sapiens megalencephalic leukoencephalopathy with subcortical cysts 1 (MLC1), transcript variant 1, mRNA [NM_015166]	NM_015166	0.792817	0.867001	5.15902	4.7436	0.860138	0.802178	4.78864	3.20565	1.83738	1.0969	7.60863	5.53665	15.2264	5.29075
RAG1	Homo sapiens recombination activating gene 1 (RAG1), mRNA [NM_000448]	NM_000448	3.19078	3.68435	5.00534	5.21451	0.739818	2.21765	4.58314	4.46868	2.59468	1.28217	3.73111	3.69226	14.3534	4.76024
CALCOCO1	Homo sapiens calcium binding and coiled-coil domain 1 (CALCOCO1), transcript variant 1, mRNA [NM_020898]	NM_020898	8.30168	8.36881	9.92677	9.87553	7.9339	7.66833	9.73946	9.48699	5.10276	5.18063	9.56164	8.55239	3.49564	3.52752
CHN1	Homo sapiens chimerin (chimaerin) 1 (CHN1), transcript variant 1, mRNA [NM_001822]	NM_001822	6.59202	5.5586	7.7349	8.08479	6.95233	6.77097	9.05172	10.0494	8.61999	7.87557	9.43831	10.082	4.28528	9.70316
ITGA5	Homo sapiens integrin, alpha 5 (fibronectin receptor, alpha polypeptide) (ITGA5), mRNA [NM_002205]	NM_002205	9.27065	9.93096	11.4475	11.6206	7.18295	7.69106	9.15398	9.28867	6.89841	7.78048	8.50011	8.34531	3.92048	3.02642
HOXB5	Homo sapiens homeobox B5 (HOXB5), mRNA [NM_002147]	NM_002147	0.613465	0.591341	0.698767	1.42529	0.725132	0.63227	4.12144	3.55516	0.626238	0.591985	5.01608	3.38302	10.5291	7.58366
CTSB	Homo sapiens cathepsin B (CTSB), transcript variant 2, mRNA [NM_147780]	NM_147780	7.12394	8.23577	8.12767	9.42878	7.1253	7.82752	8.73355	9.73728	7.3732	8.0113	8.57354	9.28229	3.04881	3.75745
HERPUD2	Homo sapiens HERPUD family member 2 (HERPUD2), mRNA [NM_022373]	NM_022373	9.14438	9.6085	10.4711	10.2784	8.16753	7.74966	10.1072	10.4485	7.11446	7.26144	9.26868	8.83254	3.83622	6.49269
TRIM45	Homo sapiens tripartite motif containing 45 (TRIM45), transcript variant 1, mRNA [NM_025188]	NM_025188	0.714435	1.8352	5.52531	4.16151	2.57604	1.91691	5.02049	4.35366	4.17294	4.93218	4.89652	5.09068	5.44319	5.41423
LYST	Homo sapiens lysosomal trafficking regulator (LYST), mRNA [NM_000081]	NM_000081	8.99375	8.36112	10.6846	10.0466	8.96655	9.03038	12.1215	11.3468	8.94889	9.19429	11.7126	10.964	8.90713	4.98104
HRH3	Homo sapiens histamine receptor H3 (HRH3), mRNA [NM_007232]	NM_007232	3.64198	3.55643	5.75407	5.44376	3.645	3.98348	5.93414	6.4683	4.17618	4.42853	6.66544	6.72467	4.88767	5.59767
TNFSF9	Homo sapiens tumor necrosis factor (ligand) superfamily, member 9 (TNFSF9), mRNA [NM_003811]	NM_003811	2.60058	3.97573	5.07369	4.88498	5.79408	7.37012	10.169	11.4024	3.64919	4.78807	9.00992	8.53982	20.7487	16.3619
MAF	Homo sapiens short form transcription factor C-MAF (c-maf) mRNA, complete cds. [AF055376]		0.765	2.05488	5.9066	5.42547	2.23375	0.852494	7.27535	7.33697	0.788497	2.78057	7.15433	8.59075	32.9362	89.5407
ENPP5	Homo sapiens ectonucleotide pyrophosphatase/phosphodiesterase 5 (putative) (ENPP5), mRNA [NM_021572]	NM_021572	2.64496	3.12613	4.68485	6.00482	2.85491	1.89165	5.98186	5.69419	1.57253	2.29414	1.84432	2.20536	8.73587	13.9534
GZMK	Homo sapiens granzyme K (granzyme 3; tryptase II) (GZMK), mRNA [NM_002104]	NM_002104	8.89208	11.6164	13.648	14.227	8.21357	9.83534	13.2866	13.1604	5.27744	6.63157	12.2018	10.0349	33.6605	10.0214
CCDC50	Homo sapiens coiled-coil domain containing 50 (CCDC50), transcript variant 1, mRNA [NM_174908]	NM_174908	5.52898	5.68527	7.81956	6.65309	6.25002	5.07724	8.66953	6.97327	5.84072	5.95745	8.55789	7.78833	5.34987	3.72187
C13orf18	Homo sapiens chromosome 13 open reading frame 18 (C13orf18), mRNA [NM_025113]	NM_025113	4.04727	0.698561	4.14122	0.676349	2.19411	0.727518	4.68189	3.5488	2.31007	0.799658	2.53089	1.75172	5.60916	7.06788
ABI3	Homo sapiens ABI family, member 3 (ABI3), transcript variant 1, mRNA [NM_016428]	NM_016428	7.35235	8.46833	11.5431	11.8769	6.74002	8.22771	10.9118	10.8391	10.0343	10.6927	11.1727	11.0202	18.0234	6.11074
TMEM200A	Homo sapiens transmembrane protein 200A, mRNA (cDNA clone MGC:50847 IMAGE:5760073), complete cds. [BC044246]		2.44592	3.74712	6.40955	5.92284	3.26214	4.4486	6.15401	6.31154	0.684293	1.56997	5.00982	4.00665	7.42235	3.63748
ENPP1	Homo sapiens ectonucleotide pyrophosphatase/phosphodiesterase 1 (ENPP1), mRNA [NM_006208]	NM_006208	1.08228	2.58688	3.76756	3.9894	0.825016	2.75231	5.39868	5.8518	1.52085	3.89881	4.72632	5.49653	23.8127	8.57116
ADAMTS1	Homo sapiens ADAM metallopeptidase with thrombospondin type 1 motif, 1 (ADAMTS1), mRNA [NM_006988]	NM_006988	0.725463	1.91471	1.84252	1.14065	2.74817	0.776354	4.34994	2.8611	0.767826	0.675945	2.78816	1.24075	3.03516	4.24199
C5orf54	Homo sapiens chromosome 5 open reading frame 54 (C5orf54), mRNA [NM_022090]	NM_022090	2.9028	3.45606	4.17188	4.48188	2.79919	2.26633	4.88395	4.24864	5.30485	5.29838	4.71218	4.87562	4.24206	3.95125
PREX1	Homo sapiens phosphatidylinositol-3,4,5-trisphosphate-dependent Rac exchange factor 1 (PREX1), mRNA [NM_020820]	NM_020820	12.6649	12.9329	14.4136	13.5622	11.2501	11.6018	13.653	13.2622	11.6094	12.0912	13.2452	13.0742	5.28842	3.16116
SH2D1B	Homo sapiens SH2 domain containing 1B (SH2D1B), mRNA [NM_053282]	NM_053282	2.65607	2.1538	4.57162	3.90688	0.889001	0.753094	3.85486	3.83687	0.756867	0.663901	3.47864	1.56318	7.81288	8.47829
EVC2	Homo sapiens Ellis van Creveld syndrome 2 (EVC2), transcript variant 1, mRNA [NM_147127]	NM_147127	0.715804	1.0526	4.6924	5.30608	0.938092	1.4386	5.16039	5.67266	0.760987	4.54355	6.25998	5.83637	18.6655	18.8182
IL22	Homo sapiens interleukin 22 (IL22), mRNA [NM_020525]	NM_020525	0.606251	0.586998	0.951246	0.584449	0.709155	5.73289	8.00817	8.6039	0.593413	0.606964	5.7067	6.24029	157.479	7.31578
RBKS	Homo sapiens ribokinase (RBKS), mRNA [NM_022128]	NM_022128	8.55982	9.04189	8.64743	9.0726	7.09783	7.06715	9.29122	9.32992	7.2233	8.67212	8.4732	10.4494	4.57379	4.79913
KLF6	Homo sapiens Kruppel-like factor 6 (KLF6), transcript variant A, mRNA [NM_001300]	NM_001300	10.6952	11.6203	12.2757	12.4699	11.2812	12.0339	13.45	13.7494	9.45079	9.46247	12.1771	12.1673	4.49631	3.28409
IL23R	Homo sapiens interleukin 23 receptor (IL23R), mRNA [NM_144701]	NM_144701	0.664051	1.46831	4.24572	4.18094	4.93902	1.88011	6.98269	6.54712	1.53777	4.17659	7.02985	7.22037	4.12293	25.4045
AKAP13	Homo sapiens A kinase (PRKA) anchor protein 13 (AKAP13), transcript variant 1, mRNA [NM_006738]	NM_006738	10.853	10.7947	11.6695	11.482	9.51662	9.56126	12.3063	11.799	8.14947	8.25489	11.2831	10.6367	6.91473	4.71656
FES	Homo sapiens feline sarcoma oncogene (FES), transcript variant 1, mRNA [NM_002005]	NM_002005	4.53511	2.96375	4.32158	4.28629	1.85238	2.27645	4.75909	5.29709	2.29494	1.08686	5.15163	5.50817	7.49907	8.1153
DENND3	Homo sapiens DENN/MADD domain containing 3 (DENND3), mRNA [NM_014957]	NM_014957	8.8874	9.74379	12.1592	12.1736	7.96077	7.3873	11.6109	11.057	6.83636	7.33272	12.22	11.529	12.5544	12.7255
FKBP1B	Homo sapiens FK506 binding protein 1B, 12.6 kDa (FKBP1B), transcript variant 2, mRNA [NM_054033]	NM_054033	4.19338	3.56526	8.2671	7.71012	4.18758	3.02934	8.25674	7.43862	5.52118	5.06607	8.59761	8.47023	16.7857	21.2484
B3GALT4	Homo sapiens UDP-Gal:betaGlcNAc beta 1,3-galactosyltransferase, polypeptide 4 (B3GALT4), mRNA [NM_003782]	NM_003782	10.1329	10.9718	11.7519	11.9377	9.47344	8.77022	11.4842	10.7584	7.38918	7.16358	10.4606	9.77914	4.02986	3.96731
FCGR2B	Homo sapiens Fc fragment of IgG, low affinity IIb, receptor (CD32) (FCGR2B), transcript variant 1, mRNA [NM_004001]	NM_004001	2.50002	2.67445	3.45129	4.10952	1.31418	1.65939	4.23079	3.92669	1.94279	3.25424	2.79029	3.16679	7.5507	4.81422
HLA-DPA1	Homo sapiens major histocompatibility complex, class II, DP alpha 1 (HLA-DPA1), transcript variant 1, mRNA [NM_033554]	NM_033554	7.58156	7.31954	10.6995	10.7994	7.89012	7.32533	10.5434	10.1892	8.18135	7.82874	10.3661	9.69351	6.29087	7.2796
TYROBP	Homo sapiens TYRO protein tyrosine kinase binding protein (TYROBP), transcript variant 1, mRNA [NM_003332]	NM_003332	5.4726	5.86981	9.6094	7.96386	5.18533	5.33175	9.03749	7.13271	4.14866	4.44212	9.01961	7.16031	14.4416	3.48453
VANGL1	Homo sapiens vang-like 1 (van gogh, Drosophila) (VANGL1), transcript variant 1, mRNA [NM_138959]	NM_138959	3.09809	5.58047	7.92316	8.72213	1.82444	4.15741	7.82437	7.4554	6.53592	6.65198	9.46247	9.42193	63.9972	9.83539
LILRA3	Homo sapiens leukocyte immunoglobulin-like receptor, subfamily A (without TM domain), member 3 (LILRA3), transcript variant 1, mRNA [NM_006865]	NM_006865	1.63832	1.9203	5.09525	4.679	0.800476	2.13708	5.1423	5.28674	0.720192	0.825947	5.09473	4.05666	20.2777	8.87443
CALHM2	Homo sapiens calcium homeostasis modulator 2 (CALHM2), transcript variant 1, mRNA [NM_015916]	NM_015916	7.12428	8.09541	11.428	11.8117	6.53472	5.78316	10.8469	10.0813	6.4155	7.40465	10.1098	9.7012	19.8648	19.6735
BICD1	Homo sapiens bicaudal D homolog 1 (Drosophila) (BICD1), transcript variant 2, mRNA [NM_001003398]	NM_001003398	3.8428	3.9894	6.43815	5.0385	3.95569	3.60827	7.15375	5.27162	5.99714	6.02039	5.80673	5.2904	9.17725	3.16751
RGS18	Homo sapiens regulator of G-protein signaling 18 (RGS18), mRNA [NM_130782]	NM_130782	0.621074	0.778213	4.52527	5.62781	0.705401	0.61921	5.60346	6.2034	0.599212	0.649397	3.65818	5.59235	29.8169	47.9745
ADAM19	Homo sapiens ADAM metallopeptidase domain 19 (ADAM19), mRNA [NM_033274]	NM_033274	4.2329	6.38139	9.15058	10.3792	6.28507	8.78199	12.5638	13.3445	5.99052	7.81445	10.0564	11.7175	77.6396	23.6293
KIAA0649	Homo sapiens KIAA0649 (KIAA0649), mRNA [NM_014811]	NM_014811	0.59691	0.580053	4.01532	3.86075	2.58746	0.607986	4.90049	4.3075	2.72907	3.1871	7.20425	7.01056	4.96926	12.9916
PKD2	Homo sapiens polycystic kidney disease 2 (autosomal dominant) (PKD2), mRNA [NM_000297]	NM_000297	4.1866	4.62588	6.19074	5.92039	3.90304	4.26446	6.58373	5.98268	4.36388	4.7029	6.33093	5.92202	6.4116	3.29028
FAM43A	Homo sapiens family with sequence similarity 43, member A (FAM43A), mRNA [NM_153690]	NM_153690	3.74364	5.12103	6.99244	7.39001	3.05982	4.93704	6.22454	6.96216	2.64231	4.51878	7.312	7.51912	8.9676	4.07023
HNRPLL	heterogeneous nuclear ribonucleoprotein L-like [Source:HGNC Symbol;Acc:25127] [ENST00000449105]		4.30418	3.80675	7.38388	6.47773	5.27698	4.50475	7.19677	6.6269	5.63501	5.60823	7.48327	6.82476	3.78367	4.35344
LOC100506100	PREDICTED: Homo sapiens hypothetical LOC100506100 (LOC100506100), partial miscRNA [XR_108950]	XR_108950	7.78402	8.20912	9.25013	9.81612	7.22637	6.49398	9.37875	8.77834	8.97462	9.24379	8.97241	9.33455	4.44561	4.87149
FCRL3	Homo sapiens Fc receptor-like 3 (FCRL3), mRNA [NM_052939]	NM_052939	5.03262	3.51693	7.29039	6.89415	4.01559	4.38101	9.14493	8.98519	2.08476	1.24869	8.96217	8.20884	35.0014	24.3219
GSC	Homo sapiens goosecoid homeobox (GSC), mRNA [NM_173849]	NM_173849	0.580312	0.570349	6.30852	4.85795	0.67348	0.590776	5.06044	2.76274	0.582494	0.577509	4.78132	3.15481	20.9222	4.50635
GOLM1	Homo sapiens golgi membrane protein 1 (GOLM1), transcript variant 1, mRNA [NM_016548]	NM_016548	0.580053	0.569484	5.83945	5.44127	0.672178	1.18998	5.51653	5.72104	3.94143	3.67291	5.89888	6.22599	28.7274	23.1199
ARHGAP18	Rho GTPase activating protein 18 [Source:HGNC Symbol;Acc:21035] [ENST00000368149]		1.81322	0.571959	6.34567	4.88975	3.1237	2.83539	6.36147	5.89002	3.64161	4.27794	5.70184	5.06479	9.43334	8.30879
GPR68	Homo sapiens G protein-coupled receptor 68 (GPR68), transcript variant 2, mRNA [NM_003485]	NM_003485	10.0363	8.88265	13.8459	12.6555	9.54306	9.92893	12.5734	11.8765	9.56392	9.96245	11.6667	10.6604	8.1701	3.85722
ADAM22	Homo sapiens ADAM metallopeptidase domain 22 (ADAM22), transcript variant 1, mRNA [NM_021723]	NM_021723	2.38803	2.61727	4.22623	4.13606	1.78477	2.12685	4.71847	4.36358	4.78827	4.74721	5.32462	5.45498	7.64068	4.71329
GZMH	Homo sapiens granzyme H (cathepsin G-like 2, protein h-CCPX) (GZMH), mRNA [NM_033423]	NM_033423	7.30415	9.45884	16.0803	16.3584	8.00817	10.9162	16.6655	17.0028	11.0769	12.6162	16.2416	17.4429	403.761	67.9567
APOBR	Homo sapiens apolipoprotein B receptor (APOBR), mRNA [NM_018690]	NM_018690	5.17819	6.04276	6.96496	8.0523	5.1199	6.28714	7.70898	7.92004	7.46949	8.16422	7.84694	7.54009	6.01714	3.10135
ZAK	Homo sapiens sterile alpha motif and leucine zipper containing kinase AZK (ZAK), transcript variant 2, mRNA [NM_133646]	NM_133646	3.55926	2.65887	6.44818	6.38097	4.168	4.04382	7.16319	7.32423	7.70376	7.07095	8.07425	8.62948	7.97339	9.71636
KLRG1	Homo sapiens killer cell lectin-like receptor subfamily G, member 1 (KLRG1), mRNA [NM_005810]	NM_005810	6.75273	7.41096	12.4073	12.1029	7.15768	8.19747	12.597	12.6162	7.59668	7.82087	12.0752	10.8236	43.3923	21.3883
ZBP1	Homo sapiens Z-DNA binding protein 1 (ZBP1), transcript variant 1, mRNA [NM_030776]	NM_030776	2.02509	5.80753	6.50194	8.72668	2.92911	3.56112	5.35933	6.29584	2.87522	0.607277	2.4242	2.45557	5.38976	6.65632
PRF1	Homo sapiens perforin 1 (pore forming protein) (PRF1), transcript variant 1, mRNA [NM_005041]	NM_005041	6.24395	6.5654	10.287	11.2665	6.89051	8.24474	13.1996	13.3482	7.54778	7.77552	13.0064	12.5113	79.293	34.3798
LOC285957	Homo sapiens cDNA FLJ40207 fis, clone TESTI2020946. [AK097526]		4.16657	4.25858	5.71784	6.25998	3.15535	4.08909	5.80146	6.59081	7.16295	7.58715	8.65914	9.10425	6.25974	5.66357
EPHA4	Homo sapiens EPH receptor A4 (EPHA4), mRNA [NM_004438]	NM_004438	6.11003	7.95133	10.3602	10.8646	2.63556	2.54541	6.9619	6.03829	0.628528	1.7976	4.35146	4.5871	20.0612	11.258
NTN4	Homo sapiens netrin 4 (NTN4), mRNA [NM_021229]	NM_021229	0.643262	2.33466	6.69223	5.51482	0.694466	0.654077	6.38546	3.67291	0.683072	0.606044	4.97649	3.55169	51.6607	8.1051
FRMD6	Homo sapiens FERM domain containing 6 (FRMD6), transcript variant 1, mRNA [NM_001042481]	NM_001042481	2.58387	1.69559	3.19416	3.76688	1.81322	0.779146	5.4378	3.68245	2.34819	1.71675	3.2802	3.88571	12.3341	7.4814
EPB49	Homo sapiens erythrocyte membrane protein band 4.9 (dematin) (EPB49), transcript variant 1, mRNA [NM_001978]	NM_001978	0.581694	2.77053	3.28515	4.32787	0.665331	0.585382	3.57754	2.60918	0.573901	2.82795	4.56461	4.4165	7.5277	4.06652
MCOLN2	Homo sapiens mucolipin 2 (MCOLN2), mRNA [NM_153259]	NM_153259	4.14122	7.57198	9.45199	10.3735	6.39333	9.37901	12.2164	12.6099	6.77716	9.23152	11.7733	11.8231	56.6117	9.38818
GPR157	G protein-coupled receptor 157 [Source:HGNC Symbol;Acc:23687] [ENST00000377411]		2.56897	2.95717	3.77669	3.66269	0.694409	0.659492	3.47544	3.18926	3.30821	3.42698	3.02159	3.83148	6.87345	5.77477
CADM1	Homo sapiens cell adhesion molecule 1 (CADM1), transcript variant 1, mRNA [NM_014333]	NM_014333	3.47338	5.35907	9.67999	10.4986	3.14959	4.66617	10.2613	10.3773	1.4027	2.75011	10.1408	10.0022	138.304	52.3861
AGAP1	Homo sapiens ArfGAP with GTPase domain, ankyrin repeat and PH domain 1 (AGAP1), transcript variant 1, mRNA [NM_001037131]	NM_001037131	2.07272	3.65621	7.23953	6.57345	0.739191	1.40298	6.50094	5.79266	2.58649	3.96896	6.90578	6.08018	54.2573	20.9616
CAMK2N1	Homo sapiens calcium/calmodulin-dependent protein kinase II inhibitor 1 (CAMK2N1), mRNA [NM_018584]	NM_018584	7.77464	8.03054	11.8088	10.4084	7.73505	7.90055	10.8919	10.1738	6.78976	7.28948	10.6354	10.1424	8.91868	4.83424
UNC45B	Homo sapiens unc-45 homolog B (C. elegans) (UNC45B), transcript variant 1, mRNA [NM_173167]	NM_173167	0.970529	0.578915	2.71392	5.24805	0.659752	0.600245	3.26251	4.06729	0.618394	0.57004	0.586908	1.05482	6.07445	11.0582
HOPX	Homo sapiens HOP homeobox (HOPX), transcript variant 2, mRNA [NM_139211]	NM_139211	6.60429	6.6984	10.7522	10.8642	8.14055	8.21879	13.512	13.8339	8.96396	9.95681	14.7658	15.0197	41.3964	49.0142
KLRD1	Homo sapiens killer cell lectin-like receptor subfamily D, member 1 (KLRD1), transcript variant 1, mRNA [NM_002262]	NM_002262	4.92618	4.49078	10.6496	9.94428	7.31762	7.25721	12.6354	12.2364	5.01933	4.76139	11.7615	10.8733	39.8842	31.5428
COL5A1	Homo sapiens collagen, type V, alpha 1 (COL5A1), mRNA [NM_000093]	NM_000093	0.733442	0.717613	4.6139	3.88787	0.774843	0.690993	3.56602	2.97038	0.714517	1.27273	2.47484	1.64527	6.92197	4.85472
KLRB1	Homo sapiens killer cell lectin-like receptor subfamily B, member 1 (KLRB1), mRNA [NM_002258]	NM_002258	8.22917	8.24637	14.2771	12.988	7.15511	7.25079	13.9265	12.218	6.00228	6.02672	12.4634	10.4247	109.241	31.2811
DYNC2H1	Homo sapiens dynein, cytoplasmic 2, heavy chain 1 (DYNC2H1), transcript variant 1, mRNA [NM_001377]	NM_001377	2.69764	3.86349	4.43576	4.98554	2.24618	1.95545	3.84237	4.14489	1.0485	2.38931	2.0418	2.21365	3.02343	4.56128
NEK10	NIMA (never in mitosis gene a)- related kinase 10 [Source:HGNC Symbol;Acc:18592] [ENST00000383770]		1.51397	0.611093	4.18555	3.30629	0.673355	0.635134	4.63762	3.72952	1.71258	0.726406	2.71392	2.09407	15.6086	8.54087
ATXN7L1	Homo sapiens ataxin 7-like 1 (ATXN7L1), transcript variant 1, mRNA [NM_020725]	NM_020725	6.35357	7.15583	9.32499	9.55814	6.40515	6.12516	8.6442	8.31937	5.66373	5.48232	7.60216	7.21122	4.72084	4.57638
CCR2	Homo sapiens chemokine (C-C motif) receptor 2 (CCR2), transcript variant A, mRNA [NM_001123041]	NM_001123041	0.587755	2.84432	6.41323	6.88887	0.661913	2.70951	8.07278	8.55739	1.46749	2.29308	8.48984	6.98168	170.175	57.5953
DLG5	Homo sapiens discs, large homolog 5 (Drosophila) (DLG5), mRNA [NM_004747]	NM_004747	0.571318	0.565616	4.5802	2.86348	0.643618	0.579274	4.18836	2.92513	0.581973	0.566045	3.84434	2.45643	11.6701	5.08363
KIAA1671	Homo sapiens KIAA1671 (KIAA1671), mRNA [NM_001145206]	NM_001145206	6.77097	7.09314	9.60568	9.25704	5.84638	5.34767	8.23108	7.47301	7.98016	7.54483	7.05859	6.688	5.22234	4.36304
PLEK	Homo sapiens pleckstrin (PLEK), mRNA [NM_002664]	NM_002664	2.15934	4.70642	10.6519	11.019	5.81056	7.69408	12.7365	12.8166	4.5127	6.23658	12.0951	10.1921	121.599	34.8359
MICALCL	Homo sapiens MICAL C-terminal like (MICALCL), mRNA [NM_032867]	NM_032867	5.31356	1.04355	4.86163	4.95867	0.683483	0.660063	4.92023	4.45808	4.07728	4.70817	6.35259	7.21914	18.8533	13.9097
LOC100131096	Homo sapiens hypothetical LOC100131096 (LOC100131096), non-coding RNA [NR_040071]	NR_040071	7.58864	8.49361	9.70979	10.498	6.40555	7.80095	8.35152	9.41738	6.01862	6.03788	7.09283	6.64766	3.85297	3.06615
SATB2	Homo sapiens SATB homeobox 2 (SATB2), transcript variant 2, mRNA [NM_015265]	NM_015265	0.778893	0.763818	4.49578	4.6723	0.808866	0.722501	4.51296	5.2931	2.28765	0.87126	3.91341	4.3118	13.033	23.7622
B3GNT9	Homo sapiens UDP-GlcNAc:betaGal beta-1,3-N-acetylglucosaminyltransferase 9 (B3GNT9), mRNA [NM_033309]	NM_033309	3.95198	4.23587	5.07108	6.0344	1.10376	3.47544	5.56683	6.12834	3.9419	4.97761	6.07032	6.69276	22.0556	6.28927
NCR3	Homo sapiens natural cytotoxicity triggering receptor 3 (NCR3), transcript variant 1, mRNA [NM_147130]	NM_147130	7.4282	7.95792	9.39069	10.3401	8.13684	8.4419	10.5746	10.7179	11.3706	11.628	13.0472	12.6985	5.41795	4.84346
KIR2DS4	Homo sapiens killer cell immunoglobulin-like receptor, two domains, short cytoplasmic tail, 4 (KIR2DS4), mRNA [NM_012314]	NM_012314	1.77116	2.13589	3.43071	4.55173	0.792727	2.55152	4.43528	5.66747	1.50601	1.91766	5.28258	5.27744	12.4887	8.6695
EVC	Ellis van Creveld syndrome [Source:HGNC Symbol;Acc:3497] [ENST00000382674]	XR_108541	0.7174	1.02293	5.46854	5.8386	0.73538	0.796358	5.26582	5.45735	0.709731	0.667044	7.34446	6.70558	23.11	25.2987
HOXB4	Homo sapiens homeobox B4 (HOXB4), mRNA [NM_024015]	NM_024015	6.81533	7.30534	8.76171	8.9294	6.5304	6.23268	9.14239	8.78807	7.67005	8.07869	8.73299	9.00263	6.11346	5.87829
NCRNA00241	Homo sapiens non-protein coding RNA 241 (NCRNA00241), non-coding RNA [NR_024277]	NR_024277	7.96972	9.468	9.92417	10.168	6.0233	5.99076	8.25455	8.33756	5.86782	6.32864	7.56481	7.28404	4.69542	5.08693
GALNT3	Homo sapiens UDP-N-acetyl-alpha-D-galactosamine:polypeptide N-acetylgalactosaminyltransferase 3 (GalNAc-T3) (GALNT3), mRNA [NM_004482]	NM_004482	5.14002	2.6367	7.60118	6.61035	3.62464	1.42612	6.77875	5.68425	2.78032	0.615489	6.7403	6.02299	8.90184	19.1349
MBP	Homo sapiens myelin basic protein (MBP), transcript variant 8, mRNA [NM_001025100]	NM_001025100	12.1335	12.5678	13.5649	13.809	10.8214	11.1522	13.3564	12.9106	10.38	10.4259	11.5139	11.4287	5.79601	3.38324
LOC100128420	Homo sapiens hypothetical LOC100128420 (LOC100128420), transcript variant 1, non-coding RNA [NR_038461]	NR_038461	0.762763	0.751024	1.30513	6.01687	0.789421	4.36494	7.68616	9.59257	4.36358	6.60879	9.96529	10.4524	119.158	37.4691
ECT2	Homo sapiens epithelial cell transforming sequence 2 oncogene (ECT2), mRNA [NM_018098]	NM_018098	6.29298	6.27996	7.32827	7.63052	5.72705	4.98779	7.9048	7.25852	9.29792	9.35049	7.86462	8.54127	4.52448	4.8257
C17orf66	Homo sapiens chromosome 17 open reading frame 66 (C17orf66), mRNA [NM_152781]	NM_152781	3.00743	3.93583	7.57866	7.15277	0.704594	1.92355	5.95923	5.46854	4.5089	0.650365	4.76298	3.41912	38.177	11.672
MYBL1	Homo sapiens v-myb myeloblastosis viral oncogene homolog (avian)-like 1 (MYBL1), transcript variant 1, mRNA [NM_001080416]	NM_001080416	6.33859	7.14405	9.37752	10.1727	8.10485	8.36517	12.7914	12.1259	7.01731	7.78461	10.2183	9.53484	25.7512	13.5548
TRIB2	Homo sapiens tribbles homolog 2 (Drosophila) (TRIB2), transcript variant 1, mRNA [NM_021643]	NM_021643	5.02521	5.96482	5.02812	6.34154	4.23381	4.56731	6.17316	7.11921	0.747206	3.21964	3.62432	4.14866	3.83532	5.86403
SELPLG	Homo sapiens selectin P ligand (SELPLG), transcript variant 2, mRNA [NM_003006]	NM_003006	11.9912	12.4888	13.6849	13.8577	10.4943	9.9765	12.4395	11.7783	9.53047	9.66701	10.4858	10.6436	3.85088	3.48667
FMO5	Homo sapiens flavin containing monooxygenase 5 (FMO5), transcript variant 1, mRNA [NM_001461]	NM_001461	0.698881	2.43957	3.73804	3.78635	0.732671	0.786793	3.6004	2.83345	0.689308	1.28032	2.68681	2.90101	7.29916	4.13149
CD200R1	Homo sapiens CD200 receptor 1 (CD200R1), transcript variant 2, mRNA [NM_138939]	NM_138939	3.64038	3.29677	3.38835	4.1292	2.78232	2.19978	4.51032	4.50577	1.31826	0.60415	2.74075	2.60317	3.31267	4.94507
FGR	Homo sapiens Gardner-Rasheed feline sarcoma viral (v-fgr) oncogene homolog (FGR), transcript variant 2, mRNA [NM_001042747]	NM_001042747	0.599875	0.590656	4.12019	5.33225	0.632532	0.608088	2.71681	2.69043	0.618493	0.581097	2.27645	1.4822	4.24061	4.23495
TGFBR3	Homo sapiens transforming growth factor, beta receptor III (TGFBR3), transcript variant 1, mRNA [NM_003243]	NM_003243	6.44567	5.68557	8.72702	8.5863	5.09754	4.91595	9.87955	9.44009	4.90894	5.7009	10.5137	9.21077	27.5122	23.0092
AURKC	Homo sapiens aurora kinase C (AURKC), transcript variant 1, mRNA [NM_001015878]	NM_001015878	0.568574	2.27686	2.81295	3.36966	0.615855	0.576423	2.90518	2.6554	1.92062	2.21835	2.8893	2.96615	4.88829	4.22507
TGFBI	Homo sapiens transforming growth factor, beta-induced, 68kDa (TGFBI), mRNA [NM_000358]	NM_000358	0.771041	0.762043	6.70345	6.90353	0.787859	0.698297	6.03829	4.86344	0.752021	0.876201	4.0798	3.4063	38.066	17.9404
SASH3	Homo sapiens SAM and SH3 domain containing 3 (SASH3), mRNA [NM_018990]	NM_018990	9.63457	10.4681	12.1881	12.3192	8.00571	8.31852	10.4056	9.95017	10.922	11.0131	10.8174	10.9414	5.27778	3.09867
CDC14C	Homo sapiens CDC14 cell division cycle 14 homolog C (S. cerevisiae) (CDC14C), non-coding RNA [NR_003595]	NR_003595	3.52746	3.83687	5.21068	5.93691	2.2486	2.8743	5.0962	4.80519	2.19813	2.77896	5.13756	5.00641	7.19802	3.81292
LOC100132319	Homo sapiens ovarian cancer-related protein 2 (OCR2) mRNA, complete cds. [AF315716]		1.98265	3.10258	5.19854	4.23795	2.17523	1.89546	5.15423	4.13738	2.60629	2.51592	3.40853	2.87872	7.88441	4.73025
SSC5D	Homo sapiens cDNA FLJ35258 fis, clone PROST2004146. [AK092577]		3.0999	2.23601	1.9835	2.16214	2.50338	2.97446	4.92861	5.68699	3.05065	3.52401	4.19679	5.14957	5.37116	6.5547
IQGAP2	Homo sapiens IQ motif containing GTPase activating protein 2 (IQGAP2), mRNA [NM_006633]	NM_006633	8.90225	9.37668	10.3696	10.5389	7.89724	7.33883	10.7344	10.1921	8.90102	8.86879	10.9739	11.1138	7.14612	7.22629
ARHGAP20	Homo sapiens Rho GTPase activating protein 20 (ARHGAP20), mRNA [NM_020809]	NM_020809	0.588641	0.583824	3.89155	4.15157	0.618307	0.597252	3.73725	3.16582	1.27249	2.48592	2.78167	2.53089	8.68749	5.9322
AGPAT4	Homo sapiens 1-acylglycerol-3-phosphate O-acyltransferase 4 (lysophosphatidic acid acyltransferase, delta) (AGPAT4), mRNA [NM_020133]	NM_020133	9.20285	10.4012	10.7354	10.862	6.81895	6.87597	9.04801	8.58356	5.82364	6.10172	8.20912	7.7061	4.68829	3.26615
LANCL3	Homo sapiens LanC lantibiotic synthetase component C-like 3 (bacterial) (LANCL3), transcript variant 1, mRNA [NM_198511]	NM_198511	0.674525	0.67023	3.53668	3.8168	0.698881	0.627213	4.47278	3.92978	0.668685	2.20375	6.04622	6.01248	13.6791	9.86672
BMPR1A	Homo sapiens bone morphogenetic protein receptor, type IA (BMPR1A), mRNA [NM_004329]	NM_004329	3.20864	3.424	6.60429	6.14125	3.07624	3.56445	6.2677	5.53428	4.6853	5.47944	6.30067	6.54132	9.13533	3.91723
ZNF683	Homo sapiens zinc finger protein 683 (ZNF683), transcript variant 2, mRNA [NM_173574]	NM_173574	6.2098	5.73289	11.6874	13.9265	4.00021	3.23695	9.00503	10.7704	3.11846	4.62918	5.7009	6.85325	32.107	185.269
C4orf10	Homo sapiens chromosome 4 open reading frame 10 (C4orf10), non-coding RNA [NR_015453]	NR_015453	2.898	4.01135	5.22501	5.24843	3.76413	4.38543	6.06279	6.31182	5.22525	5.17386	7.67364	6.6082	4.91999	3.80103
2014-09-08	Homo sapiens septin 8 (SEPT8), transcript variant 2, mRNA [NM_015146]	NM_015146	4.94877	4.21462	6.22655	6.2881	4.14122	3.90167	5.83669	5.85844	6.32076	6.36147	7.08419	6.77266	3.23883	3.88193
KIAA1804	Homo sapiens mixed lineage kinase 4 (KIAA1804), mRNA [NM_032435]	NM_032435	1.78523	0.720445	3.73846	2.87269	0.679253	0.722319	3.27482	2.95776	2.34621	0.649495	0.800201	2.517	6.04427	4.70907
KAT2B	Homo sapiens K(lysine) acetyltransferase 2B (KAT2B), mRNA [NM_003884]	NM_003884	8.2792	7.96668	9.55217	9.4189	8.2528	7.85041	11.0185	10.6646	7.38633	7.46451	9.49097	9.84041	6.80092	7.03348
FADS3	Homo sapiens fatty acid desaturase 3 (FADS3), mRNA [NM_021727]	NM_021727	5.1662	4.37234	6.2453	6.04556	4.28689	3.93426	6.18738	6.04101	4.96774	5.40102	7.45731	7.02374	3.73341	4.30718
GNG2	Homo sapiens guanine nucleotide binding protein (G protein), gamma 2 (GNG2), mRNA [NM_053064]	NM_053064	10.1441	8.73355	11.5957	10.3203	9.04863	8.83318	11.6231	11.2022	8.91583	8.18547	9.82615	9.15979	5.95646	5.16582
DDIT4L	Homo sapiens DNA-damage-inducible transcript 4-like, mRNA (cDNA clone MGC:9960 IMAGE:3877854), complete cds. [BC013592]		0.943571	0.641322	0.984101	2.94321	0.638933	0.66034	4.3517	4.68369	1.98265	2.85133	4.80315	4.68458	13.1116	16.2611
ATP8B3	ATPase, aminophospholipid transporter, class I, type 8B, member 3 [Source:HGNC Symbol;Acc:13535] [ENST00000533107]		5.51921	4.77111	6.30693	6.46003	3.08584	3.09937	5.79526	5.34451	3.75658	3.08816	5.16843	4.97397	6.54058	4.74083
PIK3AP1	Homo sapiens phosphoinositide-3-kinase adaptor protein 1 (PIK3AP1), mRNA [NM_152309]	NM_152309	2.2332	1.05192	7.52977	7.04529	4.4165	4.12354	7.81825	7.01574	4.66032	4.88158	7.57315	6.66738	10.5689	7.42402
ABLIM2	Homo sapiens actin binding LIM protein family, member 2 (ABLIM2), transcript variant 6, mRNA [NM_032432]	NM_032432	5.0824	6.06407	6.4651	6.94652	3.96117	3.89556	5.71226	5.50712	3.74867	3.18322	4.65811	4.50809	3.36614	3.05583
NDRG1	Homo sapiens N-myc downstream regulated 1 (NDRG1), transcript variant 2, mRNA [NM_006096]	NM_006096	3.41347	3.84402	5.71727	5.97699	3.09613	2.98027	6.02631	5.63328	2.26357	2.49459	5.30214	5.397	7.62202	6.28977
NTRK1	Homo sapiens neurotrophic tyrosine kinase, receptor, type 1 (NTRK1), transcript variant 2, mRNA [NM_002529]	NM_002529	0.631312	0.632218	0.632532	2.60427	0.821912	1.97643	3.08515	3.62099	2.39223	3.77245	5.6606	5.19984	4.80068	3.12652
CDHR1	Homo sapiens cadherin-related family member 1 (CDHR1), transcript variant 1, mRNA [NM_033100]	NM_033100	2.19009	1.24583	3.96704	3.12872	0.711106	0.640357	3.7134	3.1888	1.61539	0.803555	4.80816	4.25299	8.01276	5.85004
CCDC65	Homo sapiens coiled-coil domain containing 65 (CCDC65), mRNA [NM_033124]	NM_033124	2.86622	4.99353	5.30765	6.97865	3.77245	3.48103	6.13673	6.33835	2.12304	2.4883	4.63873	4.6039	5.14898	7.24672
IL31	Homo sapiens interleukin 31 (IL31), mRNA [NM_001014336]	NM_001014336	1.2739	0.589253	0.655689	0.580531	1.62158	1.68035	4.46005	8.18765	0.575885	0.611851	5.05963	8.51286	7.15258	90.9687
CXXC5	Homo sapiens CXXC finger protein 5 (CXXC5), mRNA [NM_016463]	NM_016463	8.27374	7.1878	10.1415	9.27738	7.1401	6.83769	9.41715	8.70676	6.70223	6.14072	11.2451	9.09033	4.84685	3.65295
RORA	Homo sapiens RAR-related orphan receptor A (RORA), transcript variant 2, mRNA [NM_134260]	NM_134260	13.3184	13.3817	13.6765	13.6801	11.708	10.7444	13.9982	13.4325	8.7189	9.24165	13.1112	12.7477	4.89121	6.44477
CD72	Homo sapiens CD72 molecule (CD72), mRNA [NM_001782]	NM_001782	2.48706	3.3211	4.46645	4.80549	1.53649	3.87428	6.75799	7.33539	5.97699	6.5293	8.87725	7.83607	37.3101	11.0128
B3GAT1	Homo sapiens beta-1,3-glucuronyltransferase 1 (glucuronosyltransferase P) (B3GAT1), transcript variant 2, mRNA [NM_054025]	NM_054025	2.67386	2.88464	11.15	10.523	2.01488	5.06009	10.7288	10.763	0.786892	2.32131	9.57404	8.78972	419.898	52.0878
LOC389831	Homo sapiens hypothetical LOC389831 (LOC389831), mRNA [NM_001242480]	NM_001242480	0.588168	3.36997	3.52135	5.2424	0.608661	2.49863	4.19585	4.54207	5.56444	5.60935	6.21814	6.51785	12.0185	4.12225
FAM49A	Homo sapiens family with sequence similarity 49, member A (FAM49A), mRNA [NM_030797]	NM_030797	1.76167	3.69506	8.1308	7.86889	2.20446	2.92939	7.61368	6.18827	1.43391	2.05047	8.20131	6.84791	42.4951	9.57239
ACTC1	Homo sapiens actin, alpha, cardiac muscle 1 (ACTC1), mRNA [NM_005159]	NM_005159	3.31879	3.03933	4.19679	4.21156	3.00667	2.97857	5.42936	5.7728	3.32658	3.89556	5.0824	5.52386	5.3617	6.93665
LILRB3	Homo sapiens leukocyte immunoglobulin-like receptor, subfamily B (with TM and ITIM domains), member 3 (LILRB3), transcript variant 2, mRNA [NM_006864]	NM_006864	2.13094	2.18687	6.14125	5.79266	2.51891	1.33852	6.20444	6.32887	2.43278	3.49557	6.06821	5.43068	12.8664	31.7867
PACSIN1	Homo sapiens protein kinase C and casein kinase substrate in neurons 1 (PACSIN1), transcript variant 1, mRNA [NM_020804]	NM_020804	4.65258	5.3761	9.59904	9.58168	2.81441	1.35082	7.67974	6.55316	0.746728	2.26518	6.27352	6.45543	29.148	36.8181
LOC100510687	major histocompatibility complex, class II, DR beta 3 [Source:HGNC Symbol;Acc:4951] [ENST00000307137]	XM_003119380	3.52591	4.45453	10.6667	9.95332	4.66862	6.27424	11.606	10.2738	5.47477	5.48647	10.7219	9.0847	122.564	15.9954
ST8SIA1	Homo sapiens ST8 alpha-N-acetyl-neuraminide alpha-2,8-sialyltransferase 1 (ST8SIA1), mRNA [NM_003034]	NM_003034	4.62021	7.28339	10.5225	10.108	3.33619	5.42502	9.60158	8.76061	0.664208	4.55296	7.20634	7.73041	76.9255	10.0951
APOBEC3F	Homo sapiens apolipoprotein B mRNA editing enzyme, catalytic polypeptide-like 3F (APOBEC3F), transcript variant 1, mRNA [NM_145298]	NM_145298	6.08353	7.07009	10.4061	10.3352	7.59955	8.77809	10.4951	10.4835	8.10354	8.64773	9.63979	9.20516	7.44103	3.26116
PMCHL1	Homo sapiens pro-melanin-concentrating hormone-like 1, pseudogene (PMCHL1), non-coding RNA [NR_003921]	NR_003921	0.650365	0.652307	0.639935	2.10083	1.63453	0.603067	4.13829	3.82847	3.3542	4.4955	7.74014	7.08082	5.67164	9.35286
[truncated: 829 more rows]

## Sheet: Differential_genes_24hr
			Intensity												Fold Change
[truncated: 1,630 more rows]
